# Supplementary material for: 4-Phenyl-1H-imidazole-2(3H)-thione
Source: Acta Crystallogr Sect E Struct Rep Online. 2012 May 12;68(Pt 6):o1686. doi: 10.1107/S1600536812020090 (PMC3379282; doi:10.1107/S1600536812020090)
Supplement: Supplementary file 1 [file e-68-o1686-sup1.cif]

##############################################################################
#                                                                            #
# This CIF contains the data in a paper accepted for publication in          #
# Acta Crystallographica Section E. It conforms to the requirements of       #
# Notes for Authors for Acta Crystallographica Section E, and has been       #
# peer reviewed under the auspices of the IUCr Commission on Journals.       #
#                                                                            #
# Full details of the Crystallographic Information File format               #
# are given in the paper "The Crystallographic Information File (CIF):       #
# a New Standard Archive File for Crystallography" by S. R. Hall, F. H.      #
# Allen and I. D. Brown [Acta Cryst. (1991), A47, 655-685].                  #
#                                                                            #
# The current version of the core CIF dictionary is obtainable from          #
# ftp://ftp.iucr.org/pub/cif_core.dic.                                       #
#                                                                            #
# Software is freely available for graphical display of the structure(s)     #
# in this CIF. For information consult the CIF software page                 #
# http://www.iucr.org/resources/cif/software.                                #
#                                                                            #
# This file may be used for bona fide research purposes within the           #
# scientific community so long as proper attribution is given to the journal # 
# article from which it was obtained.                                        #
#                                                                            #
##############################################################################
data_I
_audit_creation_method     SHELXL-97
_chemical_name_systematic
;
4-Phenyl-1<i>H</i>-imidazole-2(3<i>H</i>)-thione
;
_chemical_name_common     ?
_chemical_formula_moiety     'C9 H8 N2 S'
_chemical_formula_sum     'C9 H8 N2 S'
_chemical_formula_iupac     'C9 H8 N2 S'
_chemical_formula_weight     176.23
_chemical_melting_point     ?
_symmetry_cell_setting     monoclinic
_symmetry_space_group_name_H-M     'C c'
_symmetry_space_group_name_Hall     'C -2yc'
loop_
    _symmetry_equiv_pos_as_xyz
    'x, y, z'
    'x, -y, z+1/2'
    'x+1/2, y+1/2, z'
    'x+1/2, -y+1/2, z+1/2'
_cell_length_a     11.7578(5)
_cell_length_b     11.8071(5)
_cell_length_c     25.1339(18)
_cell_angle_alpha     90.00
_cell_angle_beta     91.858(6)
_cell_angle_gamma     90.00
_cell_volume     3487.4(3)
_cell_formula_units_Z     16
_cell_measurement_reflns_used     4788
_cell_measurement_theta_min     2.4274
_cell_measurement_theta_max     26.9305
_cell_measurement_temperature     295(2)
_exptl_crystal_description     plate
_exptl_crystal_colour     yellow
_exptl_crystal_size_max     0.2
_exptl_crystal_size_mid     0.16
_exptl_crystal_size_min     0.03
_exptl_crystal_density_diffrn     1.343
_exptl_crystal_density_meas     ?
_exptl_crystal_density_method     'not measured'
_exptl_crystal_F_000     1472
_exptl_absorpt_coefficient_mu     0.312
_exptl_absorpt_correction_type     multi-scan
_exptl_absorpt_process_details     '(CrysAlis PRO; Agilent, 2011)'
_exptl_absorpt_correction_T_min     0.92834
_exptl_absorpt_correction_T_max     1.00000
_exptl_special_details     ?
_diffrn_ambient_temperature     295(2)
_diffrn_radiation_type     'Mo K\a'
_diffrn_radiation_wavelength     0.71073
_diffrn_radiation_source     'Enhance (Mo) X-ray Source'
_diffrn_radiation_monochromator     'graphite'
_diffrn_measurement_device_type     'Xcalibur, Eos'
_diffrn_measurement_method     '\w-scan'
_diffrn_detector_area_resol_mean     16.1544
_diffrn_reflns_number     11682
_diffrn_reflns_av_R_equivalents     0.0449
_diffrn_reflns_av_sigmaI/netI     0.0501
_diffrn_reflns_theta_min     2.45
_diffrn_reflns_theta_max     26.99
_diffrn_reflns_theta_full     25.00
_diffrn_measured_fraction_theta_max     0.921
_diffrn_measured_fraction_theta_full     1.000
_diffrn_reflns_limit_h_min     -14
_diffrn_reflns_limit_h_max     9
_diffrn_reflns_limit_k_min     -14
_diffrn_reflns_limit_k_max     14
_diffrn_reflns_limit_l_min     -30
_diffrn_reflns_limit_l_max     30
_refine_special_details
;
Refinement of <i>F</i>^2^ against ALL reflections. The weighted <i>R</i>-factor
<i>wR</i> and goodness of fit <i>S</i> are based on <i>F</i>^2^, conventional
<i>R</i>-factors <i>R</i> are based on <i>F</i>, with <i>F</i> set to zero for
negative <i>F</i>^2^. The threshold expression of <i>F</i>^2^ >
2\s(<i>F</i>^2^) is used only for calculating <i>R</i>-factors(gt) <i>etc</i>.
and is not relevant to the choice of reflections for refinement.
<i>R</i>-factors based on <i>F</i>^2^ are statistically about twice as large
as those based on <i>F</i>, and <i>R</i>- factors based on ALL data will be
even larger.
;
_reflns_number_total     5247
_reflns_number_gt     4168
_reflns_threshold_expression     I>2\s(I)
_refine_ls_structure_factor_coef     Fsqd
_refine_ls_matrix_type     full
_refine_ls_R_factor_all     0.0823
_refine_ls_R_factor_gt     0.0646
_refine_ls_wR_factor_gt     0.1524
_refine_ls_wR_factor_ref     0.1646
_refine_ls_goodness_of_fit_ref     1.077
_refine_ls_restrained_S_all     1.077
_refine_ls_number_reflns     5247
_refine_ls_number_parameters     433
_refine_ls_number_restraints     2
_refine_ls_hydrogen_treatment     constr
_refine_ls_weighting_scheme     calc
_refine_ls_weighting_details
         'calc w=1/[\s^2^(Fo^2^)+(0.0730P)^2^+5.3460P] where P=(Fo^2^+2Fc^2^)/3'
_atom_sites_solution_hydrogens     geom
_atom_sites_solution_primary     direct
_atom_sites_solution_secondary     difmap
_refine_ls_shift/su_max     0.001
_refine_ls_shift/su_mean     0.000
_refine_diff_density_max     0.803
_refine_diff_density_min     -0.267
_refine_ls_extinction_method     none
_refine_ls_extinction_coef     ?
_refine_ls_abs_structure_details     'Flack (1983), 1447 Friedel pairs'
_refine_ls_abs_structure_Flack     0.01(13)
loop_
    _atom_type_symbol
    _atom_type_description
    _atom_type_scat_dispersion_real
    _atom_type_scat_dispersion_imag
    _atom_type_scat_source
    'C' 'C' 0.0033 0.0016
                         'International Tables Vol C Tables 4.2.6.8 and 6.1.1.4'
    'H' 'H' 0.0000 0.0000
                         'International Tables Vol C Tables 4.2.6.8 and 6.1.1.4'
    'N' 'N' 0.0061 0.0033
                         'International Tables Vol C Tables 4.2.6.8 and 6.1.1.4'
    'S' 'S' 0.1246 0.1234
                         'International Tables Vol C Tables 4.2.6.8 and 6.1.1.4'
_computing_data_collection     'CrysAlis PRO (Agilent, 2011)'
_computing_cell_refinement     'CrysAlis PRO (Agilent, 2011)'
_computing_data_reduction     'CrysAlis PRO (Agilent, 2011)'
_computing_structure_solution     'SIR92 (Altomare <i>et al.</i>, 1993)'
_computing_structure_refinement     'SHELXL97 (Sheldrick, 2008)'
_computing_molecular_graphics
;
XP (Sheldrick, 2008) and Mercury (Macrae <i>et al.</i>, 2008)
;
_computing_publication_material     'SHELXL97 (Sheldrick, 2008)'
loop_
    _atom_site_type_symbol
    _atom_site_label
    _atom_site_fract_x
    _atom_site_fract_y
    _atom_site_fract_z
    _atom_site_U_iso_or_equiv
    _atom_site_adp_type
    _atom_site_calc_flag
    _atom_site_refinement_flags
    _atom_site_occupancy
    _atom_site_symmetry_multiplicity
    _atom_site_disorder_assembly
    _atom_site_disorder_group
    N N1A 0.4989(5) 0.4546(4) 0.8218(2) 0.0444(12) Uani d . 1 1 . .
    H H1A 0.4424 0.4129 0.8115 0.053 Uiso calc R 1 1 . .
    C C2A 0.5332(5) 0.5485(5) 0.7969(3) 0.0345(13) Uani d . 1 1 . .
    S S2A 0.47435(12) 0.60428(14) 0.74045(7) 0.0458(4) Uani d . 1 1 . .
    N N3A 0.6236(4) 0.5869(4) 0.8257(2) 0.0371(11) Uani d . 1 1 . .
    H H3A 0.6619 0.6464 0.8179 0.045 Uiso calc R 1 1 . .
    C C4A 0.6471(5) 0.5183(5) 0.8695(2) 0.0360(13) Uani d . 1 1 . .
    C C41A 0.7430(6) 0.5375(5) 0.9085(3) 0.0411(15) Uani d . 1 1 . .
    C C42A 0.8265(8) 0.6105(8) 0.8996(4) 0.070(3) Uani d . 1 1 . .
    H H42A 0.8229 0.6528 0.8684 0.084 Uiso calc R 1 1 . .
    C C43A 0.9180(9) 0.6267(9) 0.9345(4) 0.079(3) Uani d . 1 1 . .
    H H43A 0.9745 0.6785 0.9263 0.095 Uiso calc R 1 1 . .
    C C44A 0.9258(7) 0.5679(8) 0.9802(4) 0.067(2) Uani d . 1 1 . .
    H H44A 0.9857 0.5797 1.0046 0.080 Uiso calc R 1 1 . .
    C C45A 0.8436(9) 0.4911(8) 0.9894(4) 0.072(3) Uani d . 1 1 . .
    H H45A 0.8495 0.4460 1.0197 0.086 Uiso calc R 1 1 . .
    C C46A 0.7474(7) 0.4777(7) 0.9534(3) 0.0558(19) Uani d . 1 1 . .
    H H46A 0.6890 0.4280 0.9613 0.067 Uiso calc R 1 1 . .
    C C5A 0.5680(6) 0.4349(5) 0.8665(3) 0.0428(14) Uani d . 1 1 . .
    H H5A 0.5613 0.3750 0.8902 0.051 Uiso calc R 1 1 . .
    N N1B 0.0966(4) 0.3495(5) 0.7179(2) 0.0435(13) Uani d . 1 1 . .
    H H1B 0.0559 0.2940 0.7286 0.052 Uiso calc R 1 1 . .
    C C2B 0.1929(5) 0.3860(5) 0.7428(2) 0.0378(14) Uani d . 1 1 . .
    S S2B 0.25122(12) 0.33365(14) 0.79993(7) 0.0466(4) Uani d . 1 1 . .
    N N3B 0.2285(4) 0.4711(4) 0.7131(2) 0.0358(11) Uani d . 1 1 . .
    H H3B 0.2896 0.5091 0.7199 0.043 Uiso calc R 1 1 . .
    C C4B 0.1546(5) 0.4916(5) 0.6695(2) 0.0348(13) Uani d . 1 1 . .
    C C41B 0.1702(6) 0.5816(6) 0.6307(3) 0.0422(15) Uani d . 1 1 . .
    C C42B 0.2505(8) 0.6634(9) 0.6382(4) 0.076(3) Uani d . 1 1 . .
    H H42B 0.2988 0.6638 0.6682 0.091 Uiso calc R 1 1 . .
    C C43B 0.2579(9) 0.7492(9) 0.5979(5) 0.096(4) Uani d . 1 1 . .
    H H43B 0.3120 0.8059 0.6032 0.116 Uiso calc R 1 1 . .
    C C44B 0.1938(8) 0.7536(9) 0.5539(4) 0.062(2) Uani d . 1 1 . .
    H H44B 0.2034 0.8092 0.5283 0.075 Uiso calc R 1 1 . .
    C C45B 0.1127(9) 0.6719(8) 0.5484(4) 0.076(3) Uani d . 1 1 . .
    H H45B 0.0639 0.6736 0.5186 0.091 Uiso calc R 1 1 . .
    C C46B 0.0997(8) 0.5848(7) 0.5859(3) 0.067(2) Uani d . 1 1 . .
    H H46B 0.0439 0.5298 0.5805 0.081 Uiso calc R 1 1 . .
    C C5B 0.0719(6) 0.4130(5) 0.6731(3) 0.0442(15) Uani d . 1 1 . .
    H H5B 0.0098 0.4034 0.6496 0.053 Uiso calc R 1 1 . .
    N N1C 0.5331(4) 0.2879(4) 0.7138(2) 0.0469(13) Uani d . 1 1 . .
    H H1C 0.5905 0.3287 0.7238 0.056 Uiso calc R 1 1 . .
    C C2C 0.4983(5) 0.1952(5) 0.7392(3) 0.0364(13) Uani d . 1 1 . .
    S S2C 0.55718(13) 0.14044(14) 0.79617(7) 0.0481(4) Uani d . 1 1 . .
    N N3C 0.4080(4) 0.1579(4) 0.7113(2) 0.0368(11) Uani d . 1 1 . .
    H H3C 0.3689 0.0991 0.7192 0.044 Uiso calc R 1 1 . .
    C C4C 0.3853(5) 0.2275(5) 0.6673(2) 0.0376(14) Uani d . 1 1 . .
    C C41C 0.2895(5) 0.2125(6) 0.6298(3) 0.0425(15) Uani d . 1 1 . .
    C C42C 0.1987(7) 0.1387(7) 0.6398(3) 0.053(2) Uani d . 1 1 . .
    H H42C 0.1989 0.0963 0.6710 0.064 Uiso calc R 1 1 . .
    C C43C 0.1101(8) 0.1297(8) 0.6034(4) 0.074(3) Uani d . 1 1 . .
    H H43C 0.0504 0.0803 0.6099 0.089 Uiso calc R 1 1 . .
    C C44C 0.1083(9) 0.1948(7) 0.5560(4) 0.070(3) Uani d . 1 1 . .
    H H44C 0.0477 0.1890 0.5314 0.084 Uiso calc R 1 1 . .
    C C45C 0.1965(7) 0.2658(8) 0.5470(3) 0.0518(19) Uani d . 1 1 . .
    H H45C 0.1962 0.3091 0.5161 0.062 Uiso calc R 1 1 . .
    C C46C 0.2816(7) 0.2737(7) 0.5813(3) 0.055(2) Uani d . 1 1 . .
    H H46C 0.3408 0.3226 0.5735 0.066 Uiso calc R 1 1 . .
    C C5C 0.4655(6) 0.3088(6) 0.6699(3) 0.0482(16) Uani d . 1 1 . .
    H H5C 0.4733 0.3683 0.6461 0.058 Uiso calc R 1 1 . .
    N N1D 0.9343(5) 0.3980(5) 0.8200(2) 0.0492(14) Uani d . 1 1 . .
    H H1D 0.9739 0.4548 0.8099 0.059 Uiso calc R 1 1 . .
    C C2D 0.8402(5) 0.3599(5) 0.7950(3) 0.0371(13) Uani d . 1 1 . .
    S S2D 0.77977(13) 0.41209(14) 0.73786(7) 0.0503(4) Uani d . 1 1 . .
    N N3D 0.8053(4) 0.2707(4) 0.8242(2) 0.0398(12) Uani d . 1 1 . .
    H H3D 0.7458 0.2307 0.8168 0.048 Uiso calc R 1 1 . .
    C C4D 0.8767(5) 0.2527(5) 0.8668(2) 0.0381(14) Uani d . 1 1 . .
    C C41D 0.8657(6) 0.1604(6) 0.9059(3) 0.0421(15) Uani d . 1 1 . .
    C C42D 0.7813(7) 0.0797(7) 0.9028(3) 0.061(2) Uani d . 1 1 . .
    H H42D 0.7277 0.0843 0.8748 0.073 Uiso calc R 1 1 . .
    C C43D 0.7718(9) -0.0058(9) 0.9380(4) 0.084(3) Uani d . 1 1 . .
    H H43D 0.7117 -0.0570 0.9356 0.101 Uiso calc R 1 1 . .
    C C44D 0.8559(8) -0.0141(8) 0.9782(4) 0.064(2) Uani d . 1 1 . .
    H H44D 0.8535 -0.0735 1.0024 0.077 Uiso calc R 1 1 . .
    C C45D 0.9391(7) 0.0611(7) 0.9825(3) 0.054(2) Uani d . 1 1 . .
    H H45D 0.9929 0.0559 1.0103 0.065 Uiso calc R 1 1 . .
    C C46D 0.9459(7) 0.1450(7) 0.9465(3) 0.0522(19) Uani d . 1 1 . .
    H H46D 1.0072 0.1947 0.9491 0.063 Uiso calc R 1 1 . .
    C C5D 0.9591(6) 0.3327(6) 0.8646(3) 0.0519(17) Uani d . 1 1 . .
    H H5D 1.0205 0.3419 0.8884 0.062 Uiso calc R 1 1 . .
loop_
    _atom_site_aniso_label
    _atom_site_aniso_U_11
    _atom_site_aniso_U_22
    _atom_site_aniso_U_33
    _atom_site_aniso_U_12
    _atom_site_aniso_U_13
    _atom_site_aniso_U_23
    N1A 0.047(3) 0.034(3) 0.051(3) -0.008(2) -0.005(3) 0.003(2)
    C2A 0.026(3) 0.029(3) 0.049(3) -0.008(2) 0.001(3) 0.009(2)
    S2A 0.0409(9) 0.0470(9) 0.0487(9) -0.0178(7) -0.0117(7) 0.0096(7)
    N3A 0.036(3) 0.036(3) 0.040(3) -0.001(2) -0.001(2) 0.009(2)
    C4A 0.036(3) 0.035(3) 0.037(3) -0.003(3) -0.001(2) 0.003(2)
    C41A 0.044(4) 0.040(3) 0.039(4) 0.006(3) 0.002(3) 0.006(3)
    C42A 0.062(6) 0.087(6) 0.059(5) 0.002(5) -0.031(4) 0.014(5)
    C43A 0.076(6) 0.090(6) 0.070(6) -0.033(5) -0.015(5) 0.023(5)
    C44A 0.042(4) 0.090(6) 0.067(5) -0.015(4) -0.016(4) 0.011(5)
    C45A 0.089(7) 0.064(5) 0.061(5) -0.012(5) -0.029(5) 0.020(4)
    C46A 0.046(4) 0.071(5) 0.049(4) -0.009(4) -0.014(3) 0.007(4)
    C5A 0.045(4) 0.043(3) 0.040(3) -0.010(3) 0.000(3) 0.002(3)
    N1B 0.035(3) 0.043(3) 0.052(3) -0.021(2) -0.004(2) 0.002(2)
    C2B 0.039(3) 0.031(3) 0.044(3) 0.002(3) 0.003(3) 0.000(3)
    S2B 0.0386(9) 0.0488(9) 0.0516(9) -0.0184(7) -0.0101(7) 0.0157(7)
    N3B 0.023(2) 0.039(3) 0.045(3) -0.011(2) 0.000(2) -0.005(2)
    C4B 0.035(3) 0.039(3) 0.031(3) 0.002(3) -0.002(2) 0.002(2)
    C41B 0.037(4) 0.045(4) 0.044(4) 0.000(3) -0.005(3) -0.001(3)
    C42B 0.080(7) 0.088(6) 0.058(5) -0.014(5) -0.036(5) 0.041(5)
    C43B 0.082(7) 0.078(6) 0.128(10) -0.036(5) -0.018(7) 0.038(6)
    C44B 0.062(5) 0.072(6) 0.052(5) 0.009(4) -0.001(4) 0.022(4)
    C45B 0.107(8) 0.077(6) 0.042(4) -0.004(6) -0.030(5) 0.024(4)
    C46B 0.082(6) 0.066(5) 0.052(5) -0.011(4) -0.013(4) 0.013(4)
    C5B 0.042(4) 0.043(4) 0.047(4) -0.011(3) -0.011(3) 0.001(3)
    N1C 0.039(3) 0.042(3) 0.059(4) -0.018(2) -0.002(3) 0.005(3)
    C2C 0.031(3) 0.035(3) 0.042(3) -0.006(2) -0.003(3) -0.007(3)
    S2C 0.0442(10) 0.0442(9) 0.0550(10) -0.0178(8) -0.0112(7) 0.0072(8)
    N3C 0.029(3) 0.035(2) 0.046(3) -0.014(2) 0.002(2) -0.007(2)
    C4C 0.036(3) 0.036(3) 0.041(3) 0.001(3) 0.005(3) -0.003(3)
    C41C 0.033(3) 0.049(4) 0.046(4) -0.009(3) -0.006(3) -0.007(3)
    C42C 0.052(5) 0.057(5) 0.051(4) -0.017(3) 0.000(4) 0.020(4)
    C43C 0.052(5) 0.074(6) 0.094(7) -0.024(4) -0.024(5) 0.016(5)
    C44C 0.093(7) 0.059(5) 0.055(5) -0.005(5) -0.038(5) 0.008(4)
    C45C 0.047(4) 0.069(5) 0.039(4) -0.008(4) 0.001(3) 0.005(3)
    C46C 0.063(5) 0.051(4) 0.052(4) -0.006(3) 0.010(4) 0.016(3)
    C5C 0.050(4) 0.046(4) 0.049(4) -0.009(3) -0.004(3) 0.012(3)
    N1D 0.043(3) 0.049(3) 0.054(4) -0.008(3) -0.004(3) 0.008(3)
    C2D 0.022(3) 0.040(3) 0.050(3) -0.011(2) 0.005(2) -0.006(3)
    S2D 0.0433(10) 0.0495(10) 0.0578(10) -0.0173(7) -0.0051(8) 0.0106(8)
    N3D 0.039(3) 0.034(3) 0.046(3) -0.006(2) 0.004(2) 0.004(2)
    C4D 0.033(3) 0.040(3) 0.042(3) 0.000(3) 0.002(3) -0.009(3)
    C41D 0.043(4) 0.039(3) 0.044(4) -0.001(3) 0.006(3) -0.003(3)
    C42D 0.061(5) 0.059(5) 0.062(5) -0.024(4) -0.022(4) 0.017(4)
    C43D 0.085(7) 0.091(6) 0.074(6) -0.043(5) -0.034(5) 0.039(5)
    C44D 0.073(6) 0.055(5) 0.064(5) 0.003(4) 0.010(4) 0.019(4)
    C45D 0.036(4) 0.075(5) 0.050(4) 0.004(4) 0.005(3) -0.006(4)
    C46D 0.043(4) 0.059(4) 0.055(4) -0.012(3) -0.004(3) 0.000(3)
    C5D 0.045(4) 0.054(4) 0.055(4) -0.012(3) -0.011(3) 0.006(3)
_geom_special_details
;
All s.u.'s (except the s.u. in the dihedral angle between two l.s. planes) are
estimated using the full covariance matrix. The cell s.u.'s are taken into
account individually in the estimation of s.u.'s in distances, angles and
torsion angles; correlations between s.u.'s in cell parameters are only used
when they are defined by crystal symmetry. An approximate (isotropic)
treatment of cell s.u.'s is used for estimating s.u.'s involving l.s. planes.
;
loop_
    _geom_bond_atom_site_label_1
    _geom_bond_atom_site_label_2
    _geom_bond_site_symmetry_2
    _geom_bond_distance
    _geom_bond_publ_flag
    N1A C2A . 1.342(7) ?
    N1A C5A . 1.385(8) ?
    N1A H1A . 0.8600 ?
    C2A N3A . 1.345(8) ?
    C2A S2A . 1.691(6) ?
    N3A C4A . 1.388(8) ?
    N3A H3A . 0.8600 ?
    C4A C5A . 1.355(9) ?
    C4A C41A . 1.487(9) ?
    C41A C46A . 1.331(10) ?
    C41A C42A . 1.331(11) ?
    C42A C43A . 1.378(13) ?
    C42A H42A . 0.9300 ?
    C43A C44A . 1.343(14) ?
    C43A H43A . 0.9300 ?
    C44A C45A . 1.351(12) ?
    C44A H44A . 0.9300 ?
    C45A C46A . 1.434(12) ?
    C45A H45A . 0.9300 ?
    C46A H46A . 0.9300 ?
    C5A H5A . 0.9300 ?
    N1B C2B . 1.346(8) ?
    N1B C5B . 1.377(8) ?
    N1B H1B . 0.8600 ?
    C2B N3B . 1.328(8) ?
    C2B S2B . 1.688(6) ?
    N3B C4B . 1.397(8) ?
    N3B H3B . 0.8600 ?
    C4B C5B . 1.349(9) ?
    C4B C41B . 1.458(9) ?
    C41B C42B . 1.359(12) ?
    C41B C46B . 1.377(11) ?
    C42B C43B . 1.437(13) ?
    C42B H42B . 0.9300 ?
    C43B C44B . 1.318(14) ?
    C43B H43B . 0.9300 ?
    C44B C45B . 1.360(13) ?
    C44B H44B . 0.9300 ?
    C45B C46B . 1.407(12) ?
    C45B H45B . 0.9300 ?
    C46B H46B . 0.9300 ?
    C5B H5B . 0.9300 ?
    N1C C2C . 1.338(8) ?
    N1C C5C . 1.361(9) ?
    N1C H1C . 0.8600 ?
    C2C N3C . 1.329(8) ?
    C2C S2C . 1.698(7) ?
    N3C C4C . 1.397(8) ?
    N3C H3C . 0.8600 ?
    C4C C5C . 1.345(9) ?
    C4C C41C . 1.456(9) ?
    C41C C42C . 1.407(9) ?
    C41C C46C . 1.416(10) ?
    C42C C43C . 1.368(13) ?
    C42C H42C . 0.9300 ?
    C43C C44C . 1.419(13) ?
    C43C H43C . 0.9300 ?
    C44C C45C . 1.358(12) ?
    C44C H44C . 0.9300 ?
    C45C C46C . 1.303(12) ?
    C45C H45C . 0.9300 ?
    C46C H46C . 0.9300 ?
    C5C H5C . 0.9300 ?
    N1D C2D . 1.333(8) ?
    N1D C5D . 1.383(9) ?
    N1D H1D . 0.8600 ?
    C2D N3D . 1.355(8) ?
    C2D S2D . 1.697(7) ?
    N3D C4D . 1.355(8) ?
    N3D H3D . 0.8600 ?
    C4D C5D . 1.355(9) ?
    C4D C41D . 1.476(9) ?
    C41D C42D . 1.377(10) ?
    C41D C46D . 1.378(11) ?
    C42D C43D . 1.350(12) ?
    C42D H42D . 0.9300 ?
    C43D C44D . 1.393(13) ?
    C43D H43D . 0.9300 ?
    C44D C45D . 1.323(12) ?
    C44D H44D . 0.9300 ?
    C45D C46D . 1.345(12) ?
    C45D H45D . 0.9300 ?
    C46D H46D . 0.9300 ?
    C5D H5D . 0.9300 ?
loop_
    _geom_angle_atom_site_label_1
    _geom_angle_atom_site_label_2
    _geom_angle_atom_site_label_3
    _geom_angle_site_symmetry_1
    _geom_angle_site_symmetry_3
    _geom_angle
    _geom_angle_publ_flag
    C2A N1A C5A . . 109.9(5) ?
    C2A N1A H1A . . 125.0 ?
    C5A N1A H1A . . 125.0 ?
    N1A C2A N3A . . 105.7(5) ?
    N1A C2A S2A . . 126.3(5) ?
    N3A C2A S2A . . 127.9(4) ?
    C2A N3A C4A . . 111.4(5) ?
    C2A N3A H3A . . 124.3 ?
    C4A N3A H3A . . 124.3 ?
    C5A C4A N3A . . 105.1(6) ?
    C5A C4A C41A . . 130.7(6) ?
    N3A C4A C41A . . 124.2(6) ?
    C46A C41A C42A . . 118.5(8) ?
    C46A C41A C4A . . 119.1(7) ?
    C42A C41A C4A . . 122.4(6) ?
    C41A C42A C43A . . 123.3(9) ?
    C41A C42A H42A . . 118.4 ?
    C43A C42A H42A . . 118.4 ?
    C44A C43A C42A . . 120.1(9) ?
    C44A C43A H43A . . 119.9 ?
    C42A C43A H43A . . 119.9 ?
    C43A C44A C45A . . 117.7(9) ?
    C43A C44A H44A . . 121.2 ?
    C45A C44A H44A . . 121.2 ?
    C44A C45A C46A . . 121.3(9) ?
    C44A C45A H45A . . 119.3 ?
    C46A C45A H45A . . 119.3 ?
    C41A C46A C45A . . 119.0(8) ?
    C41A C46A H46A . . 120.5 ?
    C45A C46A H46A . . 120.5 ?
    C4A C5A N1A . . 107.9(6) ?
    C4A C5A H5A . . 126.1 ?
    N1A C5A H5A . . 126.1 ?
    C2B N1B C5B . . 111.1(5) ?
    C2B N1B H1B . . 124.5 ?
    C5B N1B H1B . . 124.5 ?
    N3B C2B N1B . . 104.8(6) ?
    N3B C2B S2B . . 129.0(5) ?
    N1B C2B S2B . . 126.2(5) ?
    C2B N3B C4B . . 111.9(5) ?
    C2B N3B H3B . . 124.0 ?
    C4B N3B H3B . . 124.0 ?
    C5B C4B N3B . . 105.1(5) ?
    C5B C4B C41B . . 130.8(6) ?
    N3B C4B C41B . . 124.2(6) ?
    C42B C41B C46B . . 119.4(7) ?
    C42B C41B C4B . . 121.9(7) ?
    C46B C41B C4B . . 118.7(6) ?
    C41B C42B C43B . . 117.5(9) ?
    C41B C42B H42B . . 121.2 ?
    C43B C42B H42B . . 121.2 ?
    C44B C43B C42B . . 124.9(9) ?
    C44B C43B H43B . . 117.6 ?
    C42B C43B H43B . . 117.6 ?
    C43B C44B C45B . . 116.0(8) ?
    C43B C44B H44B . . 122.0 ?
    C45B C44B H44B . . 122.0 ?
    C44B C45B C46B . . 122.7(9) ?
    C44B C45B H45B . . 118.6 ?
    C46B C45B H45B . . 118.6 ?
    C41B C46B C45B . . 119.5(8) ?
    C41B C46B H46B . . 120.3 ?
    C45B C46B H46B . . 120.3 ?
    C4B C5B N1B . . 107.2(6) ?
    C4B C5B H5B . . 126.4 ?
    N1B C5B H5B . . 126.4 ?
    C2C N1C C5C . . 110.9(5) ?
    C2C N1C H1C . . 124.6 ?
    C5C N1C H1C . . 124.6 ?
    N3C C2C N1C . . 105.7(6) ?
    N3C C2C S2C . . 128.0(5) ?
    N1C C2C S2C . . 126.3(5) ?
    C2C N3C C4C . . 110.6(5) ?
    C2C N3C H3C . . 124.7 ?
    C4C N3C H3C . . 124.7 ?
    C5C C4C N3C . . 105.4(6) ?
    C5C C4C C41C . . 130.1(6) ?
    N3C C4C C41C . . 124.4(6) ?
    C42C C41C C46C . . 116.1(7) ?
    C42C C41C C4C . . 122.4(7) ?
    C46C C41C C4C . . 121.5(6) ?
    C43C C42C C41C . . 119.7(7) ?
    C43C C42C H42C . . 120.2 ?
    C41C C42C H42C . . 120.2 ?
    C42C C43C C44C . . 120.6(8) ?
    C42C C43C H43C . . 119.7 ?
    C44C C43C H43C . . 119.7 ?
    C45C C44C C43C . . 118.9(8) ?
    C45C C44C H44C . . 120.5 ?
    C43C C44C H44C . . 120.5 ?
    C46C C45C C44C . . 120.5(8) ?
    C46C C45C H45C . . 119.7 ?
    C44C C45C H45C . . 119.7 ?
    C45C C46C C41C . . 124.1(8) ?
    C45C C46C H46C . . 118.0 ?
    C41C C46C H46C . . 118.0 ?
    C4C C5C N1C . . 107.5(6) ?
    C4C C5C H5C . . 126.3 ?
    N1C C5C H5C . . 126.3 ?
    C2D N1D C5D . . 110.1(6) ?
    C2D N1D H1D . . 125.0 ?
    C5D N1D H1D . . 125.0 ?
    N1D C2D N3D . . 105.5(6) ?
    N1D C2D S2D . . 126.5(5) ?
    N3D C2D S2D . . 128.0(5) ?
    C2D N3D C4D . . 111.1(5) ?
    C2D N3D H3D . . 124.5 ?
    C4D N3D H3D . . 124.5 ?
    C5D C4D N3D . . 106.5(6) ?
    C5D C4D C41D . . 128.3(6) ?
    N3D C4D C41D . . 125.2(6) ?
    C42D C41D C46D . . 115.1(7) ?
    C42D C41D C4D . . 123.5(7) ?
    C46D C41D C4D . . 121.2(6) ?
    C43D C42D C41D . . 123.8(8) ?
    C43D C42D H42D . . 118.1 ?
    C41D C42D H42D . . 118.1 ?
    C42D C43D C44D . . 117.1(8) ?
    C42D C43D H43D . . 121.5 ?
    C44D C43D H43D . . 121.5 ?
    C45D C44D C43D . . 121.2(8) ?
    C45D C44D H44D . . 119.4 ?
    C43D C44D H44D . . 119.4 ?
    C44D C45D C46D . . 119.9(9) ?
    C44D C45D H45D . . 120.0 ?
    C46D C45D H45D . . 120.0 ?
    C45D C46D C41D . . 122.7(7) ?
    C45D C46D H46D . . 118.6 ?
    C41D C46D H46D . . 118.6 ?
    C4D C5D N1D . . 106.9(6) ?
    C4D C5D H5D . . 126.6 ?
    N1D C5D H5D . . 126.6 ?
loop_
    _geom_hbond_atom_site_label_D
    _geom_hbond_atom_site_label_H
    _geom_hbond_atom_site_label_A
    _geom_hbond_site_symmetry_A
    _geom_hbond_distance_DH
    _geom_hbond_distance_HA
    _geom_hbond_distance_DA
    _geom_hbond_angle_DHA
    _geom_hbond_publ_flag
    N1A H1A S2B . 0.86 2.44 3.274(6) 162.5 y
    N3A H3A S2B 3 0.86 2.50 3.350(5) 172.4 y
    C42A H42A S2B 3 0.93 2.85 3.723(9) 156.2 y
    N1B H1B S2A 3_445 0.86 2.46 3.290(5) 162.9 y
    N3B H3B S2A . 0.86 2.48 3.343(5) 175.5 y
    C42B H42B S2A . 0.93 2.79 3.686(9) 160.9 y
    N1C H1C S2D . 0.86 2.45 3.288(5) 165.5 y
    N3C H3C S2D 3_445 0.86 2.50 3.348(5) 171.6 y
    C42C H42C S2D 3_445 0.93 2.89 3.741(8) 152.5 y
    N1D H1D S2C 3 0.86 2.43 3.271(6) 166.0 y
    N3D H3D S2C . 0.86 2.50 3.353(6) 171.8 y
    C42D H42D S2C . 0.93 2.85 3.766(9) 169.3 y
data_global
_journal_date_recd_electronic     2012-04-12
_journal_date_accepted     2012-05-04
_journal_name_full     'Acta Crystallographica, Section E'
_journal_year     2012
_journal_volume     68
_journal_issue      6
_journal_page_first     o1686
_journal_page_last     o1686
_journal_paper_category     QO
_journal_paper_doi     10.1107/S1600536812020090
_journal_coeditor_code     NK2157
_publ_contact_author
;
Maciej Kubicki
Faculty of Chemistry
Adam Mickiewicz University
Grunwaldzka 6
60-780 Pozna\'n
Poland
;
_publ_contact_author_email     mkubicki@amu.edu.pl
_publ_section_title
;
4-Phenyl-1<i>H</i>-imidazole-2(3<i>H</i>)-thione
;
loop_
    _publ_author_name
    _publ_author_address
    'Owczarzak, Anita M.'
;
Department of Chemistry
Adam Mickiewicz University
Grunwaldzka 6
60-780 Pozna\'n
Poland
;
    'Kubicki, Maciej'
;
Department of Chemistry
Adam Mickiewicz University
Grunwaldzka 6
60-780 Pozna\'n
Poland
;
_publ_section_synopsis     .
_iucr_refine_instructions_details
;
TITL    A1 in Cc
CELL  0.71073  11.7578  11.8071  25.1339   90.000   91.858   90.000
ZERR    16.00   0.0005   0.0005   0.0018    0.000    0.006    0.000
LATT -7
SYMM X,-Y, 0.50000+Z
SFAC    C   H   N   S
UNIT   144 128  32  16
omit 5 3 -3
L.S.   24
FMAP    2
PLAN   -10
acta 50
eqiv $1 .5+x,.5+y,z
htab n1a s2b
htab n3a s2b_$1
htab c42a s2b_$1
eqiv $2 -.5+x,-0.5+y,z
htab n1b s2a_$2
htab n3b s2a
htab c42b s2a
htab n1c s2d
htab n3c s2d_$2
htab c42c s2d_$2
htab n1d s2c_$1
htab n3d s2c
htab c42d s2c
mpla n1a c2a n3a c4a c5a
mpla c41a c42a c43a c44a c45a c46a
mpla n1b c2b n3b c4b c5b
mpla c41b c42b c43b c44b c45b c46b
mpla n1c c2c n3c c4c c5c
mpla c41c c42c c43c c44c c45c c46c
mpla n1d c2d n3d c4d c5d
mpla c41d c42d c43d c44d c45d c46d
bond $h
WGHT   0.0730      5.3460
FVAR       0.08604
N1A   3    0.498883    0.454594    0.821770    11.00000    0.04742    0.03404 =
         0.05115    0.00303   -0.00495   -0.00795
AFIX  43
H1A   2    0.442380    0.412862    0.811505    11.00000   -1.20000
AFIX   0
C2A   1    0.533169    0.548519    0.796857    11.00000    0.02568    0.02864 =
         0.04918    0.00936    0.00065   -0.00840
S2A   4    0.474346    0.604283    0.740451    11.00000    0.04092    0.04702 =
         0.04863    0.00958   -0.01163   -0.01778
N3A   3    0.623561    0.586919    0.825646    11.00000    0.03560    0.03559 =
         0.03991    0.00932   -0.00091   -0.00135
AFIX  43
H3A   2    0.661860    0.646399    0.817898    11.00000   -1.20000
AFIX   0
C4A   1    0.647135    0.518281    0.869461    11.00000    0.03551    0.03542 =
         0.03680    0.00253   -0.00080   -0.00278
C41A  1    0.743029    0.537471    0.908490    11.00000    0.04433    0.03992 =
         0.03910    0.00651    0.00228    0.00591
C42A  1    0.826513    0.610568    0.899653    11.00000    0.06244    0.08661 =
         0.05899    0.01377   -0.03079    0.00227
AFIX  43
H42A  2    0.822889    0.652820    0.868417    11.00000   -1.20000
AFIX   0
C43A  1    0.918034    0.626787    0.934458    11.00000    0.07556    0.09012 =
         0.07017    0.02312   -0.01558   -0.03282
AFIX  43
H43A  2    0.974446    0.678579    0.926287    11.00000   -1.20000
AFIX   0
C44A  1    0.925921    0.567929    0.980165    11.00000    0.04219    0.08986 =
         0.06697    0.01123   -0.01583   -0.01487
AFIX  43
H44A  2    0.985859    0.579657    1.004598    11.00000   -1.20000
AFIX   0
C45A  1    0.843668    0.491038    0.989403    11.00000    0.08820    0.06440 =
         0.06040    0.02020   -0.02883   -0.01208
AFIX  43
H45A  2    0.849586    0.445913    1.019694    11.00000   -1.20000
AFIX   0
C46A  1    0.747360    0.477705    0.953354    11.00000    0.04632    0.07092 =
         0.04883    0.00645   -0.01427   -0.00938
AFIX  43
H46A  2    0.688897    0.428027    0.961260    11.00000   -1.20000
AFIX   0
C5A   1    0.567996    0.434863    0.866455    11.00000    0.04541    0.04282 =
         0.03996    0.00240   -0.00007   -0.00983
AFIX  43
H5A   2    0.561307    0.374997    0.890195    11.00000   -1.20000
AFIX   0
N1B   3    0.096595    0.349558    0.717912    11.00000    0.03463    0.04324 =
         0.05231    0.00191   -0.00422   -0.02100
AFIX  43
H1B   2    0.055913    0.294010    0.728609    11.00000   -1.20000
AFIX   0
C2B   1    0.192899    0.385973    0.742836    11.00000    0.03873    0.03104 =
         0.04350   -0.00010    0.00290    0.00203
S2B   4    0.251222    0.333650    0.799933    11.00000    0.03861    0.04876 =
         0.05154    0.01572   -0.01009   -0.01843
N3B   3    0.228434    0.471106    0.713081    11.00000    0.02335    0.03902 =
         0.04498   -0.00539    0.00019   -0.01131
AFIX  43
H3B   2    0.289608    0.509104    0.719845    11.00000   -1.20000
AFIX   0
C4B   1    0.154561    0.491532    0.669492    11.00000    0.03466    0.03856 =
         0.03102    0.00215   -0.00226    0.00186
C41B  1    0.170224    0.581633    0.630712    11.00000    0.03728    0.04470 =
         0.04411   -0.00081   -0.00540   -0.00049
C42B  1    0.250463    0.663455    0.638149    11.00000    0.08007    0.08781 =
         0.05798    0.04037   -0.03557   -0.01399
AFIX  43
H42B  2    0.298766    0.663904    0.668191    11.00000   -1.20000
AFIX   0
C43B  1    0.257883    0.749242    0.597865    11.00000    0.08210    0.07820 =
         0.12805    0.03751   -0.01745   -0.03616
AFIX  43
H43B  2    0.311942    0.805960    0.603198    11.00000   -1.20000
AFIX   0
C44B  1    0.193856    0.753513    0.553979    11.00000    0.06258    0.07222 =
         0.05186    0.02244   -0.00114    0.00898
AFIX  43
H44B  2    0.203482    0.809102    0.528300    11.00000   -1.20000
AFIX   0
C45B  1    0.112803    0.671858    0.548399    11.00000    0.10669    0.07727 =
         0.04199    0.02354   -0.03020   -0.00345
AFIX  43
H45B  2    0.064017    0.673622    0.518537    11.00000   -1.20000
AFIX   0
C46B  1    0.099678    0.584804    0.585930    11.00000    0.08220    0.06627 =
         0.05204    0.01325   -0.01325   -0.01150
AFIX  43
H46B  2    0.043816    0.529858    0.580534    11.00000   -1.20000
AFIX   0
C5B   1    0.071852    0.412959    0.673059    11.00000    0.04213    0.04314 =
         0.04651    0.00118   -0.01084   -0.01085
AFIX  43
H5B   2    0.009769    0.403422    0.649613    11.00000   -1.20000
AFIX   0nk2157
N1C   3    0.533133    0.287850    0.713762    11.00000    0.03943    0.04230 =
         0.05884    0.00460   -0.00163   -0.01815
AFIX  43
H1C   2    0.590512    0.328658    0.723773    11.00000   -1.20000
AFIX   0
C2C   1    0.498286    0.195242    0.739219    11.00000    0.03129    0.03541 =
         0.04203   -0.00695   -0.00261   -0.00572
S2C   4    0.557179    0.140448    0.796171    11.00000    0.04419    0.04418 =
         0.05493    0.00719   -0.01120   -0.01783
N3C   3    0.408000    0.157960    0.711284    11.00000    0.02903    0.03547 =
         0.04600   -0.00678    0.00157   -0.01391
AFIX  43
H3C   2    0.368916    0.099116    0.719218    11.00000   -1.20000
AFIX   0
C4C   1    0.385318    0.227500    0.667263    11.00000    0.03591    0.03643 =
         0.04057   -0.00318    0.00488    0.00092
C41C  1    0.289457    0.212516    0.629779    11.00000    0.03245    0.04856 =
         0.04588   -0.00710   -0.00615   -0.00885
C42C  1    0.198695    0.138765    0.639778    11.00000    0.05196    0.05710 =
         0.05092    0.01964    0.00026   -0.01677
AFIX  43
H42C  2    0.198938    0.096366    0.670965    11.00000   -1.20000
AFIX   0
C43C  1    0.110048    0.129681    0.603419    11.00000    0.05194    0.07379 =
         0.09419    0.01652   -0.02406   -0.02452
AFIX  43
H43C  2    0.050363    0.080380    0.609863    11.00000   -1.20000
AFIX   0
C44C  1    0.108366    0.194798    0.555976    11.00000    0.09232    0.05866 =
         0.05498    0.00834   -0.03820   -0.00496
AFIX  43
H44C  2    0.047809    0.188977    0.531394    11.00000   -1.20000
AFIX   0
C45C  1    0.196544    0.265740    0.547023    11.00000    0.04744    0.06899 =
         0.03886    0.00501    0.00096   -0.00740
AFIX  43
H45C  2    0.196237    0.309046    0.516112    11.00000   -1.20000
AFIX   0
C46C  1    0.281483    0.273703    0.581294    11.00000    0.06297    0.05116 =
         0.05217    0.01566    0.01006   -0.00557
AFIX  43
H46C  2    0.340666    0.322601    0.573487    11.00000   -1.20000
AFIX   0
C5C   1    0.465500    0.308770    0.669869    11.00000    0.04956    0.04569 =
         0.04903    0.01207   -0.00462   -0.00908
AFIX  43
H5C   2    0.473301    0.368330    0.646051    11.00000   -1.20000
AFIX   0
N1D   3    0.934316    0.397989    0.819988    11.00000    0.04335    0.04935 =
         0.05439    0.00789   -0.00400   -0.00847
AFIX  43
H1D   2    0.973900    0.454840    0.809864    11.00000   -1.20000
AFIX   0
C2D   1    0.840150    0.359934    0.795024    11.00000    0.02194    0.04014 =
         0.04963   -0.00614    0.00548   -0.01062
S2D   4    0.779773    0.412094    0.737854    11.00000    0.04326    0.04948 =
         0.05776    0.01064   -0.00509   -0.01728
N3D   3    0.805304    0.270709    0.824223    11.00000    0.03862    0.03421 =
         0.04654    0.00424    0.00368   -0.00626
AFIX  43
H3D   2    0.745729    0.230795    0.816738    11.00000   -1.20000
AFIX   0
C4D   1    0.876744    0.252669    0.866789    11.00000    0.03316    0.03953 =
         0.04144   -0.00878    0.00172    0.00004
C41D  1    0.865680    0.160428    0.905894    11.00000    0.04333    0.03909 =
         0.04425   -0.00353    0.00640   -0.00123
C42D  1    0.781299    0.079687    0.902815    11.00000    0.06048    0.05891 =
         0.06199    0.01719   -0.02156   -0.02438
AFIX  43
H42D  2    0.727777    0.084314    0.874834    11.00000   -1.20000
AFIX   0
C43D  1    0.771675   -0.005810    0.938022    11.00000    0.08507    0.09074 =
         0.07341    0.03889   -0.03461   -0.04327
AFIX  43
H43D  2    0.711540   -0.056912    0.935609    11.00000   -1.20000
AFIX   0
C44D  1    0.855950   -0.014119    0.978199    11.00000    0.07269    0.05512 =
         0.06381    0.01920    0.01005    0.00309
AFIX  43
H44D  2    0.853587   -0.073564    1.002414    11.00000   -1.20000
AFIX   0
C45D  1    0.939183    0.061081    0.982461    11.00000    0.03637    0.07522 =
         0.05040   -0.00565    0.00537    0.00370
AFIX  43
H45D  2    0.993023    0.055929    1.010288    11.00000   -1.20000
AFIX   0
C46D  1    0.945833    0.145048    0.946469    11.00000    0.04283    0.05899 =
         0.05463   -0.00026   -0.00367   -0.01192
AFIX  43
H46D  2    1.007101    0.194772    0.949097    11.00000   -1.20000
AFIX   0
C5D   1    0.959062    0.332685    0.864554    11.00000    0.04545    0.05449 =
         0.05491    0.00549   -0.01094   -0.01157
AFIX  43
H5D   2    1.020460    0.341924    0.888425    11.00000   -1.20000
HKLF      4
REM     A1 in Cc
REM R1 =  0.0646 for   4168 Fo > 4sig(Fo)  and  0.0823 for all   5247 data
REM    433 parameters refined using      2 restraints
END
WGHT      0.0730      5.3460
REM Highest difference peak  0.803,  deepest hole -0.266,  1-sigma level  0.066
Q1    1   0.7458  0.3326  0.8001  11.00000  0.05    0.80
Q2    1   0.5592  0.6354  0.7968  11.00000  0.05    0.78
Q3    1   0.4751  0.1011  0.7409  11.00000  0.05    0.75
Q4    1   0.2830  0.4062  0.7379  11.00000  0.05    0.54
Q5    1   0.7317  0.4702  0.7176  11.00000  0.05    0.40
Q6    1   0.3063  0.2641  0.8206  11.00000  0.05    0.40
Q7    1   0.3124  0.4215  0.7941  11.00000  0.05    0.38
Q8    1   0.5235  0.7759  0.7179  11.00000  0.05    0.37
Q9    1   0.5172  0.6853  0.7378  11.00000  0.05    0.37
Q10   1   0.5267  0.0419  0.7972  11.00000  0.05    0.34
;
