# Supplementary material for: 4-Phenyl-1H-imidazole-2(3H)-thione
Source: Acta Crystallogr Sect E Struct Rep Online. 2012 May 12;68(Pt 6):o1686. doi: 10.1107/S1600536812020090 (PMC3379282; doi:10.1107/S1600536812020090)
Supplement: Supplementary file 2 [file e-68-o1686-Isup2.hkl]

#
# h,k,l, Fc-squared, Fo-squared, sigma(Fo-squared) and status flag
#
data_I
_shelx_title '    A1 in Cc'
_shelx_refln_list_code          4
_shelx_F_calc_maximum      450.25
_exptl_crystal_F_000      1472.00
_reflns_d_resolution_high  0.7830
 
loop_
 _symmetry_equiv_pos_as_xyz
 'x, y, z'
 'x, -y, z+1/2'
 'x+1/2, y+1/2, z'
 'x+1/2, -y+1/2, z+1/2'
 
_cell_length_a    11.7578
_cell_length_b    11.8071
_cell_length_c    25.1339
_cell_angle_alpha  90.000
_cell_angle_beta   91.858
_cell_angle_gamma  90.000
 
_shelx_F_squared_multiplier     1.000
 
loop_
 _refln_index_h
 _refln_index_k
 _refln_index_l
 _refln_F_squared_calc
 _refln_F_squared_meas
 _refln_F_squared_sigma
 _refln_observed_status
  -2   0 -30       24.97      -49.96     49.96 o
   0   0 -30      551.16      611.72    103.98 o
   2   0 -30       88.68       60.77     47.26 o
   4   0 -30      114.69       72.92     58.07 o
  -1   1 -30       50.94       75.17     40.51 o
   1   1 -30       21.68        8.87     40.51 o
   3   1 -30       13.17       10.09     32.30 o
   0   2 -30       27.82      117.86     37.19 o
   2   2 -30      465.75      386.78     59.79 o
  -3   1 -29       88.08       99.71     46.59 o
  -1   1 -29       24.64       14.58     28.22 o
   1   1 -29       21.46        1.17     30.38 o
   3   1 -29      151.52      192.44     46.30 o
   5   1 -29       36.63       19.81     43.21 o
  -4   2 -29      322.31      317.34     79.67 o
  -2   2 -29      587.63      596.20     69.22 o
   0   2 -29       49.82       41.95     27.87 o
   2   2 -29       24.07      150.11     47.26 o
   4   2 -29      256.25      217.84     47.63 o
   6   2 -29        1.67       39.16     26.74 o
  -3   3 -29       14.81       51.31     51.31 o
  -1   3 -29      162.45       55.52     41.19 o
   1   3 -29      476.91      393.30     87.77 o
   3   3 -29       16.49      -13.79     29.02 o
   5   3 -29      157.65      166.13     47.26 o
   0   4 -29      127.36      103.49     41.86 o
   2   4 -29      129.69      189.80     46.24 o
   4   4 -29      108.97      191.75     54.02 o
  -6   0 -28       67.76      -55.37     67.52 o
  -4   0 -28      770.04      773.77    110.73 o
  -2   0 -28       14.38       62.12     51.31 o
   0   0 -28      250.63      236.32     70.22 o
   2   0 -28      251.09      320.04     71.57 o
   4   0 -28      290.75      222.81     63.47 o
   6   0 -28      258.40      291.68     64.82 o
  -5   1 -28       85.57       78.20     34.71 o
  -3   1 -28      207.11      198.85     47.63 o
  -1   1 -28        1.55       18.23     24.83 o
   1   1 -28       30.69       19.84     27.49 o
   3   1 -28      680.47      551.86     68.23 o
   5   1 -28       15.44       64.57     71.57 o
  -6   2 -28        1.29       79.00     30.56 o
  -4   2 -28       15.76       16.30     26.53 o
  -2   2 -28      200.59      198.80     45.80 o
   0   2 -28       71.24       94.95     35.79 o
   2   2 -28       59.76       79.57     36.25 o
   4   2 -28        9.85       -5.61     27.87 o
   6   2 -28       13.32       16.56     45.24 o
  -5   3 -28      124.34      250.26     50.12 o
  -3   3 -28       18.02      -11.75     64.82 o
  -1   3 -28       82.79      183.36     66.17 o
   1   3 -28      869.19      795.08     83.72 o
   3   3 -28       46.30       79.10     33.93 o
   5   3 -28      117.69      101.72     46.59 o
  -4   4 -28      815.50      841.29    121.53 o
  -2   4 -28       29.06       40.80     31.47 o
   0   4 -28        5.00       37.57     31.43 o
   2   4 -28       33.32       40.70     32.41 o
   4   4 -28        1.88       49.34     35.29 o
   6   4 -28       70.88       49.96     40.51 o
  -1   5 -28      145.32       52.81     43.89 o
   1   5 -28      100.19      168.27     45.42 o
   3   5 -28      108.44       48.03     32.85 o
   5   5 -28        4.05        0.00     43.21 o
  -5   1 -27      201.13      165.76     43.64 o
  -3   1 -27      149.05      125.53     37.09 o
  -1   1 -27        3.08       54.25     56.04 o
   1   1 -27       47.97       46.56     32.85 o
   3   1 -27      860.35      829.79     77.82 o
   5   1 -27       22.92       -1.35     29.21 o
  -6   2 -27      234.98      303.78     58.74 o
  -4   2 -27       31.47       59.05     30.44 o
  -2   2 -27      463.18      572.60     67.78 o
   0   2 -27       25.04       29.05     30.15 o
   2   2 -27      230.40      285.69     76.97 o
   4   2 -27       42.09       45.42     22.96 o
   6   2 -27       19.40       -2.73     23.38 o
  -5   3 -27      152.99      160.62     41.53 o
  -3   3 -27       32.48       25.98     31.80 o
  -1   3 -27       78.41      174.29     48.61 o
   1   3 -27      924.58      801.62     83.01 o
   3   3 -27        2.99      -12.41     28.98 o
   5   3 -27       31.03       58.25     30.93 o
  -6   4 -27      742.71      715.70    108.03 o
  -4   4 -27      207.89      283.32     51.51 o
  -2   4 -27      174.90      145.13     54.69 o
   0   4 -27      293.92      311.93     65.49 o
   2   4 -27      191.86      139.64     69.54 o
   4   4 -27       25.82       66.33     30.98 o
   6   4 -27        5.58       60.77     54.02 o
  -5   5 -27      112.37      122.01     40.76 o
  -3   5 -27      119.67      128.13     41.33 o
  -1   5 -27       79.19      112.20     34.95 o
   1   5 -27       48.30       67.05     32.85 o
   3   5 -27       82.22       96.98     33.65 o
   5   5 -27        6.74       65.19     41.19 o
  -2   6 -27       13.96        2.70     25.78 o
   0   6 -27      175.09      190.56     40.87 o
   2   6 -27        6.33        4.07     29.11 o
   4   6 -27      233.71      168.80     59.42 o
  -6   0 -26     1573.25     1569.15    147.19 o
  -4   0 -26      943.48      989.83    120.18 o
  -2   0 -26       44.94       72.92     41.86 o
   0   0 -26     3751.25     3955.28    226.86 o
   2   0 -26      262.47      388.91     78.32 o
   4   0 -26       23.42       28.36     36.46 o
   6   0 -26      749.90      737.31    101.28 o
  -7   1 -26      133.24      143.14     47.26 o
  -5   1 -26      201.03      136.33     39.01 o
  -3   1 -26       95.15       39.55     25.93 o
  -1   1 -26       36.46       76.36     30.51 o
   1   1 -26       21.41        4.31     29.55 o
   3   1 -26      371.31      267.45     50.76 o
   5   1 -26       87.07       63.39     26.14 o
  -6   2 -26       30.82      105.08     57.99 o
  -4   2 -26      108.73      136.88     36.75 o
  -2   2 -26      111.90      174.10     39.56 o
   0   2 -26       15.48       61.40     46.59 o
   2   2 -26      204.89      339.60     70.22 o
   4   2 -26        4.51        8.10     25.31 o
   6   2 -26       31.58       67.78     29.19 o
  -7   3 -26       26.02       37.81     35.11 o
  -5   3 -26      291.83      298.00     51.99 o
  -3   3 -26      176.44      203.69     44.99 o
  -1   3 -26      197.19      157.53     38.84 o
   1   3 -26      551.53      498.69     83.72 o
   3   3 -26        6.69      -15.96     31.13 o
   5   3 -26       63.45       62.48     49.96 o
   7   3 -26      122.82       64.82     45.91 o
  -6   4 -26      329.57      316.97     44.95 o
  -4   4 -26      178.94      176.42     40.53 o
  -2   4 -26       30.91       37.81     27.69 o
   0   4 -26       14.89       66.87     34.61 o
   2   4 -26      311.58      217.74     45.24 o
   4   4 -26       32.70       70.61     35.11 o
   6   4 -26       47.58       51.14     29.11 o
  -5   5 -26       70.59      102.30     29.00 o
  -3   5 -26      159.09      138.33     64.14 o
  -1   5 -26      171.00      112.08     36.28 o
   1   5 -26       91.50       57.00     58.74 o
   3   5 -26      152.48      153.71     40.37 o
   5   5 -26       24.45       41.39     45.24 o
   7   5 -26       52.69       12.15     33.76 o
  -4   6 -26      109.66       71.09     35.79 o
  -2   6 -26      272.26      167.05     41.13 o
   0   6 -26     1219.50     1178.98     93.56 o
   2   6 -26       47.25       64.03     31.89 o
   4   6 -26      232.79      183.45     42.84 o
   6   6 -26        5.40      -37.81     37.81 o
  -3   7 -26       28.66      -43.21     43.21 o
  -1   7 -26      251.51      221.71     51.72 o
   1   7 -26       14.80       61.27     71.57 o
   3   7 -26      182.00      155.85     48.61 o
   5   7 -26       50.62      -16.20     33.76 o
  -7   1 -25      237.07      261.73     50.90 o
  -5   1 -25      265.23      263.35     46.79 o
  -3   1 -25      230.91      225.63     44.33 o
  -1   1 -25      362.08      292.81     48.16 o
   1   1 -25      156.59      157.17     38.19 o
   3   1 -25      101.04       90.95     32.68 o
   5   1 -25      179.84      183.58     54.69 o
  -6   2 -25      458.72      518.09     51.82 o
  -4   2 -25      249.64      253.83     45.80 o
  -2   2 -25      162.55      195.07     43.80 o
   0   2 -25      370.40      388.79     57.29 o
   2   2 -25       83.17       70.44     88.45 o
   4   2 -25       20.02       12.88     40.51 o
   6   2 -25       21.00       25.68     24.77 o
  -7   3 -25       12.43       20.30     39.16 o
  -5   3 -25      562.69      508.33     63.24 o
  -3   3 -25      113.49       96.50     24.97 o
  -1   3 -25      230.82      237.00     45.80 o
   1   3 -25      293.20      283.39     56.04 o
   3   3 -25        4.13      -30.38     30.38 o
   5   3 -25      337.33      279.03     60.09 o
   7   3 -25       64.95       33.76     33.76 o
  -6   4 -25       44.22       93.39     36.55 o
  -4   4 -25       10.01       36.70     31.98 o
  -2   4 -25       66.30       80.76     29.02 o
   0   4 -25       29.21        8.73     25.57 o
   2   4 -25      223.45      166.30     39.80 o
   4   4 -25      277.29      210.65     48.61 o
   6   4 -25      152.18      154.57     60.77 o
  -7   5 -25      186.84      268.73     70.22 o
  -5   5 -25       32.81       17.55     27.49 o
  -3   5 -25      430.21      376.57    107.36 o
  -1   5 -25      290.61      321.41     51.46 o
   1   5 -25        8.17        2.83     39.16 o
   3   5 -25      239.01      191.99     44.85 o
   5   5 -25       35.11       15.62     27.89 o
   7   5 -25       24.29       16.20     33.76 o
  -6   6 -25      229.73      206.74     36.90 o
  -4   6 -25      202.83      140.07     35.86 o
  -2   6 -25       19.20       -4.57     29.19 o
   0   6 -25      129.98      118.93     39.11 o
   2   6 -25      154.60      149.03     39.62 o
   4   6 -25       46.15       49.58     31.06 o
   6   6 -25       42.54      101.28     49.96 o
  -5   7 -25      195.95      167.45     58.07 o
  -3   7 -25       35.03       23.49     28.55 o
  -1   7 -25      360.27      386.83     91.83 o
   1   7 -25      104.60      125.96     41.46 o
   3   7 -25      101.16      108.86     36.47 o
   5   7 -25       42.82       61.06     28.98 o
   0   8 -25       19.18       39.04     58.74 o
   2   8 -25      649.70      586.07     98.58 o
   4   8 -25        5.04        2.70     35.11 o
  -8   0 -24       10.96      -45.91     51.31 o
  -6   0 -24     1081.81     1096.51    122.88 o
  -4   0 -24       89.87       27.01     37.81 o
  -2   0 -24     1308.33     1303.12    124.24 o
   0   0 -24     1474.42     1440.86    136.39 o
   2   0 -24     1826.62     1746.05    144.49 o
   4   0 -24      192.94      272.78     67.52 o
   6   0 -24     1040.09      985.78    109.38 o
  -7   1 -24      236.95      294.60     54.02 o
  -5   1 -24      114.03      101.42     31.72 o
  -3   1 -24      275.91      294.53     46.24 o
  -1   1 -24     1332.10     1391.74     93.01 o
   1   1 -24     1663.47     1532.93     96.38 o
   3   1 -24      335.66      249.55     44.39 o
   5   1 -24      181.88      120.65     42.54 o
  -8   2 -24      159.15      196.77     56.72 o
  -6   2 -24      195.03      165.60     34.31 o
  -4   2 -24      308.27      309.47     48.59 o
  -2   2 -24     1194.31     1062.05    132.34 o
   0   2 -24      824.45      841.84     73.51 o
   2   2 -24      344.19      396.29     74.95 o
   4   2 -24       50.19       22.42     33.08 o
   6   2 -24      141.57      173.14     76.97 o
  -7   3 -24       19.10       10.99     28.06 o
  -5   3 -24      808.54      808.66     74.92 o
  -3   3 -24       19.76      -16.29     29.11 o
  -1   3 -24      391.02      334.21     54.69 o
   1   3 -24       87.25       19.52     27.01 o
   3   3 -24       18.16      -24.02     26.21 o
   5   3 -24      667.34      535.43     67.52 o
   7   3 -24       78.56       36.46     32.41 o
  -6   4 -24      493.40      428.64     47.40 o
  -4   4 -24      377.22      335.42     52.83 o
  -2   4 -24       44.30       58.07     43.89 o
   0   4 -24       21.48       45.17     25.29 o
   2   4 -24      429.44      449.94     56.76 o
   4   4 -24      337.67      360.39     51.54 o
   6   4 -24      259.05      208.72     39.62 o
  -7   5 -24      170.46      159.81     84.40 o
  -5   5 -24       17.56       22.64     35.72 o
  -3   5 -24      673.69      697.35     72.55 o
  -1   5 -24      607.35      613.80     66.36 o
   1   5 -24       99.71       72.43     31.12 o
   3   5 -24      356.58      320.43     52.52 o
   5   5 -24       15.60       21.61     25.73 o
   7   5 -24      122.82      136.39     56.72 o
  -6   6 -24      562.94      508.28     83.27 o
  -4   6 -24      182.15      223.23     38.91 o
  -2   6 -24      104.62      163.86     36.68 o
   0   6 -24      989.09      864.56     79.73 o
   2   6 -24       28.74       63.92     29.53 o
   4   6 -24      452.71      406.21     56.81 o
   6   6 -24      271.52      503.69     87.77 o
  -5   7 -24       71.12       16.19     80.35 o
  -3   7 -24       71.78       77.35     35.95 o
  -1   7 -24      133.00      144.63     74.27 o
   1   7 -24       88.88      213.52     50.64 o
   3   7 -24       36.55       68.37     58.07 o
   5   7 -24       86.53       68.37     29.03 o
  -4   8 -24       35.56       20.26     35.11 o
  -2   8 -24       34.86       71.67     43.21 o
   0   8 -24       32.73       46.47     56.04 o
   2   8 -24      114.28      199.47     45.35 o
   4   8 -24       23.76       13.03     26.60 o
   3   9 -24       38.55       47.26     47.26 o
  -7   1 -23      298.90      243.90     37.16 o
  -5   1 -23      226.09      209.46     64.14 o
  -3   1 -23       79.06      119.50     54.69 o
  -1   1 -23     2471.69     2648.63    125.34 o
   1   1 -23     1969.64     1933.96    104.98 o
   3   1 -23      336.90      230.92     40.57 o
   5   1 -23      524.49      532.41     56.76 o
   7   1 -23      334.26      217.41     51.31 o
  -8   2 -23     1573.59     1666.42    111.21 o
  -6   2 -23       52.60       25.13     21.93 o
  -4   2 -23       36.62       45.89     28.18 o
  -2   2 -23     1213.52     1257.91     85.94 o
   0   2 -23       45.69       80.21     30.07 o
   2   2 -23      621.12      689.96     64.91 o
   4   2 -23      216.69      206.34     37.28 o
   6   2 -23       58.25        8.57     27.68 o
  -7   3 -23       16.01       -0.09     65.49 o
  -5   3 -23      582.24      496.03     58.44 o
  -3   3 -23       16.32       25.02     23.03 o
  -1   3 -23      323.97      268.56    133.69 o
   1   3 -23       21.36       71.15     31.02 o
   3   3 -23        7.42      -25.27     45.24 o
   5   3 -23      973.05      816.62     73.04 o
   7   3 -23      154.11      129.64     52.66 o
  -8   4 -23       33.77       27.77     33.08 o
  -6   4 -23      158.53      157.22     31.97 o
  -4   4 -23      293.02      170.05     39.11 o
  -2   4 -23        1.18      -11.28     26.33 o
   0   4 -23      354.52      328.15     50.92 o
   2   4 -23       53.54       85.81     29.55 o
   4   4 -23      145.08      152.53     41.03 o
   6   4 -23       12.42       55.10     31.73 o
  -7   5 -23      237.36      214.40     48.16 o
  -5   5 -23        1.39       23.78     21.95 o
  -3   5 -23      702.14      581.95     63.36 o
  -1   5 -23      354.48      400.13     54.33 o
   1   5 -23      257.69      259.60     44.85 o
   3   5 -23      112.28      173.45     67.52 o
   5   5 -23        8.02      -27.51     28.06 o
   7   5 -23      247.53      241.72     64.82 o
  -6   6 -23      585.13      655.50     57.86 o
  -4   6 -23       79.25       79.12     32.65 o
  -2   6 -23        5.03       14.37     33.76 o
   0   6 -23       89.75      106.10     36.53 o
   2   6 -23      233.92      189.48     41.13 o
   4   6 -23       35.23       65.65     30.15 o
   6   6 -23      111.53       40.51     31.06 o
  -7   7 -23       42.26      127.62     97.90 o
  -5   7 -23      357.35      293.64     62.79 o
  -3   7 -23       89.53      103.45     79.67 o
  -1   7 -23      483.30      411.75     57.72 o
   1   7 -23       87.84      133.25     39.55 o
   3   7 -23       17.13       -2.64     38.49 o
   5   7 -23       10.48       22.14     31.73 o
  -4   8 -23      134.08      145.75     38.59 o
  -2   8 -23     1589.56     1932.98    118.85 o
   0   8 -23      145.51      159.16     41.46 o
   2   8 -23      993.00     1069.26     90.65 o
   4   8 -23       35.01       32.41     40.51 o
  -1   9 -23       14.53       18.91     41.86 o
   1   9 -23       27.07      -47.26     48.61 o
   3   9 -23       11.03       12.15     36.46 o
   5   9 -23      303.76      185.00     58.07 o
  -8   0 -22      279.52      222.81     70.22 o
  -6   0 -22      885.26     1062.75    112.08 o
  -4   0 -22        5.66      -22.96     31.06 o
  -2   0 -22     1452.83     1469.22    124.24 o
   0   0 -22      197.23      307.89     63.47 o
   2   0 -22       60.02       66.17     37.81 o
   4   0 -22      525.61      537.45     78.32 o
   6   0 -22     1330.66     1272.06    117.48 o
  -9   1 -22        5.72      -31.13     54.69 o
  -7   1 -22      564.85      566.32     44.29 o
  -5   1 -22      148.12      169.94     39.01 o
  -3   1 -22      167.78      216.92     64.14 o
  -1   1 -22     2490.79     2436.08    115.06 o
   1   1 -22     1438.33     1504.86    102.63 o
   3   1 -22      175.33      138.90     89.80 o
   5   1 -22      667.78      579.22     85.07 o
   7   1 -22      443.02      279.53     48.61 o
  -8   2 -22       56.62       84.06     51.99 o
  -6   2 -22       14.70       40.65     33.45 o
  -4   2 -22      199.77      161.13     36.68 o
  -2   2 -22      607.94      710.19     66.82 o
   0   2 -22        0.49       57.59     63.47 o
   2   2 -22       52.05       92.85     31.89 o
   4   2 -22      196.62      159.11     72.25 o
   6   2 -22      291.70      284.99     41.98 o
  -9   3 -22      148.02      265.86     49.21 o
  -7   3 -22       55.46       66.48     32.44 o
  -5   3 -22      199.74      261.78     90.48 o
  -3   3 -22       11.16       65.80     33.76 o
  -1   3 -22       95.01       78.05     28.22 o
   1   3 -22       53.97       40.78     21.47 o
   3   3 -22       65.36       51.78     26.14 o
   5   3 -22     1236.19     1106.48    142.47 o
   7   3 -22      325.15      288.98     63.47 o
  -8   4 -22       29.03       -0.26     84.40 o
  -6   4 -22      216.66      178.44     32.00 o
  -4   4 -22       66.27       59.02     28.87 o
  -2   4 -22       26.32       50.29     27.01 o
   0   4 -22      431.69      485.16     56.76 o
   2   4 -22       10.68        9.70     20.75 o
   4   4 -22      291.80      367.46     72.92 o
   6   4 -22      281.26      255.49     41.98 o
  -7   5 -22      385.84      414.69     90.48 o
  -5   5 -22       18.53       -1.30     20.34 o
  -3   5 -22     1560.06     1099.33     84.50 o
  -1   5 -22       64.76       71.44     29.80 o
   1   5 -22      625.21      581.11     64.32 o
   3   5 -22      143.65      192.92     47.94 o
   5   5 -22        8.56       20.28     28.36 o
   7   5 -22      311.61      288.98     67.52 o
  -8   6 -22      248.03      409.60     87.77 o
  -6   6 -22       40.47       29.70     32.78 o
  -4   6 -22      730.13      688.23     57.34 o
  -2   6 -22       31.55       45.59     27.25 o
   0   6 -22     1531.59     1595.75    100.26 o
   2   6 -22      408.92      426.30     54.43 o
   4   6 -22        3.26       30.67     24.77 o
   6   6 -22      366.65      360.55     75.62 o
  -7   7 -22       57.96      104.25     35.95 o
  -5   7 -22      406.15      392.89     47.64 o
  -3   7 -22       45.42       82.61     32.85 o
  -1   7 -22      371.24      327.70     54.75 o
   1   7 -22      136.97      176.20     42.48 o
   3   7 -22       10.22      -25.93     25.93 o
   5   7 -22       11.88       52.91     26.53 o
  -6   8 -22        9.92      109.38     55.37 o
  -4   8 -22      199.73      169.60     40.51 o
  -2   8 -22      130.79      224.79     50.37 o
   0   8 -22       13.21       58.68     39.16 o
   2   8 -22      313.19      411.38     55.28 o
   4   8 -22       78.75      -31.06     37.81 o
  -3   9 -22       81.75        0.00     39.16 o
  -1   9 -22       90.72       90.48     55.37 o
   1   9 -22      151.04      187.70     60.77 o
   3   9 -22       28.76        8.10     39.16 o
   5   9 -22      178.67      143.14     52.66 o
   2  10 -22        2.06      128.29     48.61 o
   4  10 -22        2.42      -45.91     45.91 o
  -9   1 -21        9.65       -4.72     33.89 o
  -7   1 -21      607.74      603.66     44.94 o
  -5   1 -21      472.29      447.04     68.19 o
  -3   1 -21       58.94       52.44     25.18 o
  -1   1 -21      759.64      724.57     62.93 o
   1   1 -21      403.76      393.52     49.54 o
   3   1 -21      267.98      259.08     40.51 o
   5   1 -21      719.09      560.01    111.41 o
   7   1 -21      457.59      333.54     64.82 o
  -8   2 -21     2941.98     2966.10    271.43 o
  -6   2 -21      282.07      283.42     36.53 o
  -4   2 -21      382.37      430.65     50.61 o
  -2   2 -21     8089.25     8129.19    319.37 o
   0   2 -21      831.40      953.94     73.01 o
   2   2 -21     1603.90     2012.94    244.42 o
   4   2 -21      462.11      425.46     51.46 o
   6   2 -21       23.40       43.09     21.90 o
  -9   3 -21      234.25      382.81     58.22 o
  -7   3 -21       45.25       41.03     34.43 o
  -5   3 -21      377.46      495.29     67.52 o
  -3   3 -21      177.28      163.69     42.54 o
  -1   3 -21       35.62       14.85     24.83 o
   1   3 -21      359.51      320.15     44.39 o
   3   3 -21       43.38       39.24     24.34 o
   5   3 -21     1255.29     1094.71     79.69 o
   7   3 -21      243.91      203.91     56.72 o
  -8   4 -21      140.67      110.70     38.16 o
  -6   4 -21       16.13       38.57     21.83 o
  -4   4 -21      435.32      404.05     51.32 o
  -2   4 -21     1282.56     1185.48     80.19 o
   0   4 -21       93.17      128.91     34.02 o
   2   4 -21       17.39       22.49     24.33 o
   4   4 -21     1139.48     1207.88     82.10 o
   6   4 -21      240.03      207.23     62.79 o
  -9   5 -21      122.43      108.72     31.72 o
  -7   5 -21      736.16      770.52    144.49 o
  -5   5 -21       52.45       20.04     19.40 o
  -3   5 -21     1309.11     1291.54     87.83 o
  -1   5 -21      591.21      461.33     56.24 o
   1   5 -21      345.32      357.63     79.00 o
   3   5 -21      920.78      836.69     72.57 o
   5   5 -21       49.29       19.58     23.87 o
   7   5 -21      438.85      375.41     72.92 o
  -8   6 -21      194.47      203.22     43.89 o
  -6   6 -21      125.86      165.36     33.08 o
  -4   6 -21        8.91       31.33     24.85 o
  -2   6 -21       12.03       16.51     23.26 o
   0   6 -21       36.32       42.48     31.12 o
   2   6 -21        9.40       51.40     28.46 o
   4   6 -21        6.50      -20.06     23.26 o
   6   6 -21      205.96      238.93     42.94 o
  -7   7 -21      114.20      210.54    224.16 o
  -5   7 -21     1253.00     1291.17     75.91 o
  -3   7 -21      154.35      134.52     57.39 o
  -1   7 -21      405.62      424.34     57.20 o
   1   7 -21      201.39      212.63     44.21 o
   3   7 -21       21.87       32.77     45.24 o
   5   7 -21       38.99      109.40     71.57 o
  -6   8 -21      302.48      271.43     67.52 o
  -4   8 -21       40.93        7.81     26.25 o
  -2   8 -21     2393.50     2586.60    132.18 o
   0   8 -21       12.93       55.04     28.87 o
   2   8 -21      480.56      462.04     57.48 o
   4   8 -21      127.27      170.15     54.02 o
  -5   9 -21       22.00      -54.02     54.02 o
  -3   9 -21       64.64       40.51     35.11 o
  -1   9 -21       56.48       72.92     45.91 o
   1   9 -21      244.73      220.11     64.82 o
   3   9 -21       46.27        8.10     33.76 o
   5   9 -21       52.55       25.66     41.86 o
  -2  10 -21       22.67       18.91     40.51 o
   0  10 -21       51.08      274.13     78.32 o
   2  10 -21       20.20       49.96     44.56 o
   4  10 -21      129.30      105.33     44.56 o
 -10   0 -20     1183.36     1405.75    147.19 o
  -8   0 -20      171.53      145.84     56.72 o
  -6   0 -20     1793.29     1650.17    128.29 o
  -4   0 -20     2492.61     2579.23    156.64 o
  -2   0 -20     1272.34     1246.40    109.38 o
   0   0 -20     1049.91     1020.89     98.58 o
   2   0 -20      117.51      108.03     36.46 o
   4   0 -20     1974.81     2110.65    139.09 o
   6   0 -20     1505.59     1667.72    125.59 o
  -9   1 -20       36.76       40.81     33.76 o
  -7   1 -20      309.48      353.15     34.47 o
  -5   1 -20      752.69      649.89     58.58 o
  -3   1 -20     1310.62     1070.19     77.82 o
  -1   1 -20       22.43       14.79     21.47 o
   1   1 -20       26.28       25.88     27.01 o
   3   1 -20      992.47     1112.27     73.45 o
   5   1 -20      392.72      325.78     43.64 o
   7   1 -20       68.20      105.33     43.21 o
 -10   2 -20       52.91      108.28     36.31 o
  -8   2 -20       23.55      124.49     45.57 o
  -6   2 -20       35.35       26.69     16.90 o
  -4   2 -20     1269.22     1205.10     79.69 o
  -2   2 -20     2277.30     2322.59    107.42 o
   0   2 -20      705.18      767.51    118.16 o
   2   2 -20      399.63      546.51     86.42 o
   4   2 -20       86.20       54.59     29.03 o
   6   2 -20       32.54       31.69     22.06 o
  -9   3 -20      240.38      320.41     54.03 o
  -7   3 -20       14.80       -4.90     24.32 o
  -5   3 -20      920.95     1013.67    101.28 o
  -3   3 -20      337.85      369.40     46.30 o
  -1   3 -20     1058.55     1085.55     76.97 o
   1   3 -20     1175.42     1185.79     79.24 o
   3   3 -20      128.68      178.24     32.68 o
   5   3 -20     1311.33     1265.54     83.06 o
   7   3 -20       93.81       13.50     32.41 o
 -10   4 -20      392.95      401.06     86.42 o
  -8   4 -20       11.23      -34.37     34.37 o
  -6   4 -20       97.73       77.75     21.50 o
  -4   4 -20      110.89      134.04     36.13 o
  -2   4 -20      319.80      390.98    101.28 o
   0   4 -20     2990.03     3014.16    123.65 o
   2   4 -20      160.02      184.26     36.53 o
   4   4 -20      636.06      618.81    130.31 o
   6   4 -20       59.15       49.86     23.48 o
  -9   5 -20       44.87      119.28     56.72 o
  -7   5 -20     1059.68     1095.91    163.40 o
  -5   5 -20      119.09       82.13     25.20 o
  -3   5 -20     1988.76     1914.68    104.07 o
  -1   5 -20      563.71      508.18     53.64 o
   1   5 -20      189.00      203.36     37.64 o
   3   5 -20     1307.34     1212.91     83.51 o
   5   5 -20        3.03        3.15     19.98 o
   7   5 -20      565.31      807.53    103.98 o
  -8   6 -20       75.21       49.85     30.88 o
  -6   6 -20       41.62       85.24     25.44 o
  -4   6 -20      583.63      541.94     48.06 o
  -2   6 -20       45.63       65.00     36.46 o
   0   6 -20     1610.58     1663.90     98.23 o
   2   6 -20        0.16       -3.76     22.30 o
   4   6 -20       92.18       79.03     29.98 o
   6   6 -20     1725.21     1693.61     98.13 o
  -7   7 -20      174.51      146.89     45.80 o
  -5   7 -20     1176.27     1121.24     70.65 o
  -3   7 -20      150.34      142.33     35.72 o
  -1   7 -20       50.51       73.29     35.29 o
   1   7 -20      179.05      156.87     38.59 o
   3   7 -20       59.50       30.58     29.71 o
   5   7 -20      178.71      188.61     40.57 o
  -8   8 -20      760.17      835.89    112.08 o
  -6   8 -20       43.71       43.21     33.76 o
  -4   8 -20       67.04       22.82     23.38 o
  -2   8 -20      303.61      354.28     99.25 o
   0   8 -20       64.39       78.97     30.15 o
   2   8 -20      411.81      412.36     57.08 o
   4   8 -20       27.03       82.37     47.26 o
  -5   9 -20        2.01       -6.75     35.11 o
  -3   9 -20      156.78      217.41     59.42 o
  -1   9 -20       37.45       68.87     49.96 o
   1   9 -20      116.48      140.44     56.72 o
   3   9 -20      135.33      108.03     45.91 o
   5   9 -20        3.14       63.47     39.16 o
  -2  10 -20       88.81      170.15     62.12 o
   0  10 -20      669.58      630.63    103.98 o
   2  10 -20      268.12      301.14     70.22 o
   4  10 -20       38.93      -25.66     41.86 o
   3  11 -20      270.58      243.07     70.22 o
  -9   1 -19       29.36        8.78     26.74 o
  -7   1 -19      130.06      104.34     22.01 o
  -5   1 -19      147.09       91.34     30.38 o
  -3   1 -19     3836.36     3533.17    384.86 o
  -1   1 -19        0.90       -4.22     22.06 o
   1   1 -19       19.85       32.80     23.03 o
   3   1 -19     1557.57     1625.78     86.38 o
   5   1 -19      261.82      218.52     33.81 o
   7   1 -19       88.19       64.26     22.68 o
 -10   2 -19       66.50       50.55     31.71 o
  -8   2 -19     1206.89     1190.36     89.18 o
  -6   2 -19      348.76      294.45     34.96 o
  -4   2 -19       19.83       13.89     39.84 o
  -2   2 -19     2339.35     2722.36    111.71 o
   0   2 -19     1282.76     1288.80     78.28 o
   2   2 -19     4097.87     4209.39    136.96 o
   4   2 -19     1415.91     1363.69     79.24 o
   6   2 -19      367.71      341.25     41.86 o
  -9   3 -19      344.54      374.93     60.63 o
  -7   3 -19       56.22       15.21     22.23 o
  -5   3 -19     1631.39     1580.53     73.55 o
  -3   3 -19      510.41      503.23     52.49 o
  -1   3 -19     3779.68     3622.92    128.90 o
   1   3 -19     1268.55     1280.99    139.09 o
   3   3 -19      119.33      124.86     30.07 o
   5   3 -19     2431.81     2374.95    110.28 o
   7   3 -19      129.01       85.07     41.86 o
 -10   4 -19       67.42       78.94     36.31 o
  -8   4 -19       89.13       86.41     33.89 o
  -6   4 -19       12.67       27.05     17.49 o
  -4   4 -19      350.02      417.65     49.00 o
  -2   4 -19      196.92      113.74     30.15 o
   0   4 -19       58.29       99.77     35.95 o
   2   4 -19      356.75      376.34     58.74 o
   4   4 -19      419.44      439.19     50.37 o
   6   4 -19      301.74      256.25     39.55 o
  -9   5 -19        2.89       16.63     49.96 o
  -7   5 -19      708.59      820.58    136.39 o
  -5   5 -19      128.30      100.48     25.09 o
  -3   5 -19     1554.97     1682.13     96.44 o
  -1   5 -19      267.71      262.23     41.13 o
   1   5 -19       33.17       22.28     20.94 o
   3   5 -19     2837.82     2520.76    114.99 o
   5   5 -19       79.27       25.75     21.34 o
   7   5 -19      342.55      275.48     58.07 o
  -8   6 -19      273.31      314.75     50.63 o
  -6   6 -19      565.94      611.29     51.64 o
  -4   6 -19      468.62      372.88     39.93 o
  -2   6 -19      219.37      252.31     41.88 o
   0   6 -19       12.16       20.46     37.14 o
   2   6 -19      158.94      163.56     36.28 o
   4   6 -19        0.34        0.03     25.66 o
   6   6 -19      312.27      358.52     47.49 o
  -9   7 -19      260.39      351.10     83.72 o
  -7   7 -19      252.34      233.15     47.20 o
  -5   7 -19     1380.82     1369.54     74.84 o
  -3   7 -19       69.34       68.87     29.60 o
  -1   7 -19       78.74       56.72     27.89 o
   1   7 -19       38.60       25.92     24.33 o
   3   7 -19       13.17       11.33     23.26 o
   5   7 -19      374.23      302.49     64.82 o
  -8   8 -19       71.58      149.89     47.19 o
  -6   8 -19      656.82      667.09     98.58 o
  -4   8 -19        1.37      -29.42     29.42 o
  -2   8 -19      437.11      520.56     60.63 o
   0   8 -19       62.99       86.04     40.51 o
   2   8 -19       29.57       27.01     36.46 o
   4   8 -19      751.86      741.36     94.53 o
  -7   9 -19      144.81      171.50     49.96 o
  -5   9 -19      130.89       16.20     32.41 o
  -3   9 -19      270.85      332.19     76.97 o
  -1   9 -19      105.19      109.38     48.61 o
   1   9 -19        8.19       56.72     40.51 o
   3   9 -19      106.22      174.20     54.02 o
   5   9 -19       33.76      121.53     49.96 o
  -4  10 -19      235.05      301.14     79.67 o
  -2  10 -19      121.15      171.50     60.77 o
   0  10 -19      384.28      337.60     76.97 o
   2  10 -19       11.56      106.68     48.61 o
   4  10 -19      212.10      172.85     58.07 o
  -1  11 -19       22.04       43.21     41.86 o
   1  11 -19       34.63      132.34     54.02 o
   3  11 -19      231.64      293.03     71.57 o
 -10   0 -18     3742.60     3478.59    220.11 o
  -8   0 -18       53.30       16.20     33.76 o
  -6   0 -18      193.33      178.25     44.56 o
  -4   0 -18     9873.87     9686.31    286.28 o
  -2   0 -18      282.28      230.92     48.61 o
   0   0 -18     1454.37     1519.18    110.73 o
   2   0 -18     1298.59     1415.20    108.03 o
   4   0 -18     3401.50     3508.30    167.45 o
   6   0 -18      134.42       79.67     31.06 o
 -11   1 -18       36.17      180.55     56.04 o
  -9   1 -18      285.90      197.25     42.48 o
  -7   1 -18      120.86       84.20     17.67 o
  -5   1 -18       39.87       10.49     18.60 o
  -3   1 -18     3912.27     3660.94    127.95 o
  -1   1 -18       26.59       11.23     20.43 o
   1   1 -18       96.47       82.45     24.22 o
   3   1 -18     2139.25     2184.24     95.96 o
   5   1 -18       35.08       34.34     19.58 o
   7   1 -18      367.31      336.84     40.57 o
 -10   2 -18       32.57       75.61     72.25 o
  -8   2 -18       24.77       17.98     29.85 o
  -6   2 -18       47.31       67.74     20.89 o
  -4   2 -18      522.03      516.56     51.03 o
  -2   2 -18     1318.09     1524.03     82.10 o
   0   2 -18       75.63      150.89     30.15 o
   2   2 -18      244.07      413.83     46.30 o
   4   2 -18      299.55      299.12     43.21 o
   6   2 -18       29.93       30.53     21.90 o
 -11   3 -18      307.95      283.58     76.97 o
  -9   3 -18      585.75      575.44     69.22 o
  -7   3 -18       67.64       97.52     37.14 o
  -5   3 -18     3155.56     2953.35    122.55 o
  -3   3 -18      402.61      411.57    105.33 o
  -1   3 -18     3570.36     3495.74    123.63 o
   1   3 -18      697.81      782.48     61.02 o
   3   3 -18      115.81      173.23     31.89 o
   5   3 -18     2754.00     2643.56    109.33 o
   7   3 -18      531.88      388.91     68.87 o
 -10   4 -18      851.80      951.92    111.41 o
  -8   4 -18      159.56      126.95     37.49 o
  -6   4 -18      171.87      146.49     25.66 o
  -4   4 -18     3598.15     3698.60    147.87 o
  -2   4 -18      999.71      903.26     66.82 o
   0   4 -18     4636.03     5170.86    199.18 o
   2   4 -18       71.91       88.18     28.60 o
   4   4 -18       40.19      134.20     87.10 o
   6   4 -18      806.21      837.13     63.78 o
 -11   5 -18       99.76      166.10     68.87 o
  -9   5 -18       22.03      -14.26    106.01 o
  -7   5 -18     1290.28     1209.31    116.81 o
  -5   5 -18      111.68      102.48     25.80 o
  -3   5 -18     2446.20     2370.15    141.12 o
  -1   5 -18      163.55      174.35     33.89 o
   1   5 -18       65.38       32.63     23.36 o
   3   5 -18     3521.62     3346.95    162.05 o
   5   5 -18      325.52      279.62     41.53 o
   7   5 -18       59.08       51.31     31.06 o
  -8   6 -18        0.58       83.06     56.50 o
  -6   6 -18     1086.48     1142.34     69.72 o
  -4   6 -18      211.82      265.84     32.70 o
  -2   6 -18      184.26      197.00     36.53 o
   0   6 -18       26.41       12.60     21.34 o
   2   6 -18      303.48      305.91     42.42 o
   4   6 -18      104.20      138.26     60.77 o
   6   6 -18      365.66      279.09     41.03 o
  -9   7 -18      304.04      320.48     53.64 o
  -7   7 -18      165.97      158.82     31.31 o
  -5   7 -18      548.26      538.02     48.76 o
  -3   7 -18      230.76      263.48     34.56 o
  -1   7 -18       94.83       82.76     49.29 o
   1   7 -18      149.33      171.50     37.20 o
   3   7 -18      130.11      162.98     33.41 o
   5   7 -18      680.49      611.72     83.72 o
  -8   8 -18       97.99      159.65    132.34 o
  -6   8 -18       44.18      -29.71     39.16 o
  -4   8 -18       44.71      137.74     55.37 o
  -2   8 -18      676.14      855.10     73.04 o
   0   8 -18       68.90       72.18     39.84 o
   2   8 -18      342.47      340.30     67.52 o
   4   8 -18       83.78      108.03     43.21 o
  -7   9 -18      210.20      182.30     56.72 o
  -5   9 -18       88.09      124.24     54.02 o
  -3   9 -18     1117.42     1100.56    125.59 o
  -1   9 -18      248.11      239.02     60.77 o
   1   9 -18        0.37      -36.46     39.16 o
   3   9 -18      164.21      315.99     68.87 o
   5   9 -18       89.83      139.09     49.96 o
  -6  10 -18      270.49      355.15     79.67 o
  -4  10 -18      476.05      549.61     95.88 o
  -2  10 -18       22.21       44.56     36.46 o
   0  10 -18      395.06      378.11     75.62 o
   2  10 -18       87.31       91.83     51.31 o
   4  10 -18       54.64      -12.15     40.51 o
  -3  11 -18       84.10       58.07     44.56 o
  -1  11 -18      106.27      114.78     52.66 o
   1  11 -18       73.50       35.11     36.46 o
   3  11 -18      299.46      206.61     62.12 o
 -11   1 -17      204.13      245.38     44.99 o
  -9   1 -17      222.50      215.21     40.93 o
  -7   1 -17      224.80      216.97     25.40 o
  -5   1 -17       61.70       35.68     22.30 o
  -3   1 -17     1488.49     1564.23     79.69 o
  -1   1 -17      100.66       78.06     22.30 o
   1   1 -17      105.88      121.59     25.78 o
   3   1 -17     2600.05     2466.13     98.30 o
   5   1 -17      153.02      194.48     34.43 o
   7   1 -17      461.25      347.78     43.89 o
 -10   2 -17       26.95       63.17     30.67 o
  -8   2 -17      523.96      542.73     60.07 o
  -6   2 -17      722.49      824.66     51.23 o
  -4   2 -17      795.81      956.72     99.25 o
  -2   2 -17     3548.83     3889.95    124.03 o
   0   2 -17        6.36      -11.62     22.96 o
   2   2 -17     6055.15     6207.45    199.18 o
   4   2 -17        0.42       20.26     47.26 o
   6   2 -17      275.66      275.10     52.66 o
 -11   3 -17      261.24      342.30     58.72 o
  -9   3 -17      690.45      870.81     83.72 o
  -7   3 -17      166.23      157.18     22.94 o
  -5   3 -17     3213.92     3102.04     96.23 o
  -3   3 -17       96.91       82.65     23.26 o
  -1   3 -17     2944.84     2787.17    108.35 o
   1   3 -17      624.72      766.46     66.84 o
   3   3 -17       22.66       22.92     18.60 o
   5   3 -17     1953.67     1929.74     90.71 o
   7   3 -17      150.29      145.84     44.56 o
 -10   4 -17      322.53      295.68     52.56 o
  -8   4 -17      198.09      227.34     45.42 o
  -6   4 -17       14.83       17.11     28.54 o
  -4   4 -17     7308.99     7554.66    315.60 o
  -2   4 -17      568.39      638.44     95.88 o
   0   4 -17      110.62      109.92     31.02 o
   2   4 -17      481.77      524.88     50.07 o
   4   4 -17      843.54     1101.26    135.04 o
   6   4 -17      144.70      157.12     47.26 o
 -11   5 -17      155.21      193.10     58.07 o
  -9   5 -17       39.51       63.92     33.74 o
  -7   5 -17     1339.30     1162.02     84.40 o
  -5   5 -17      282.38      237.45     31.83 o
  -3   5 -17     2507.56     2671.76    113.63 o
  -1   5 -17      919.31      869.81     64.74 o
   1   5 -17       19.17        9.42     19.42 o
   3   5 -17     2644.52     2588.13    110.21 o
   5   5 -17      517.56      511.43     50.07 o
   7   5 -17       15.67      109.38     45.91 o
 -10   6 -17      233.56      308.07     63.47 o
  -8   6 -17       64.03       87.74     23.87 o
  -6   6 -17       49.68       48.78     18.11 o
  -4   6 -17      150.91      140.59     27.76 o
  -2   6 -17      631.95      692.35     60.36 o
   0   6 -17      306.98      321.60     41.46 o
   2   6 -17      153.48      189.94     38.16 o
   4   6 -17        3.76       16.56     22.96 o
   6   6 -17       14.57       41.86     27.01 o
  -9   7 -17      477.87      579.58    101.28 o
  -7   7 -17       53.72       95.55     28.46 o
  -5   7 -17      367.88      400.53     48.51 o
  -3   7 -17      364.78      337.41     40.06 o
  -1   7 -17      382.31      382.84     49.96 o
   1   7 -17      851.79      790.55     67.78 o
   3   7 -17      247.84      219.82     38.59 o
   5   7 -17     1451.08     1280.16    114.78 o
  -8   8 -17      144.42      219.32     36.82 o
  -6   8 -17      218.48      236.32     63.47 o
  -4   8 -17      307.60      407.82     75.62 o
  -2   8 -17      486.82      530.70     82.37 o
   0   8 -17       77.54       37.81     33.76 o
   2   8 -17      887.98      835.89     99.93 o
   4   8 -17      985.08     1077.61    109.38 o
  -7   9 -17      201.37      222.81     66.17 o
  -5   9 -17      125.21      205.26     62.12 o
  -3   9 -17      950.48     1073.56    124.24 o
  -1   9 -17      221.97      193.10     60.77 o
   1   9 -17       16.68       14.85     36.46 o
   3   9 -17      127.61      205.26     60.77 o
   5   9 -17       34.02      -14.85     29.71 o
  -6  10 -17      394.91      530.70     93.18 o
  -4  10 -17      733.24      860.19    114.78 o
  -2  10 -17      165.83       93.18     51.31 o
   0  10 -17      903.88     1110.02    126.94 o
   2  10 -17       60.76        2.70     33.76 o
   4  10 -17      340.44      280.88     66.17 o
  -3  11 -17      145.14       98.58     64.82 o
  -1  11 -17      122.31      187.70     66.17 o
   1  11 -17       53.58       29.71     45.91 o
   3  11 -17       93.04       70.22     44.56 o
   2  12 -17       18.11       72.92     52.66 o
   4  12 -17      421.89      399.71     82.37 o
 -10   0 -16     1366.78     1432.76    139.09 o
  -8   0 -16      190.65      255.22     56.72 o
  -6   0 -16      643.81      589.31     50.76 o
  -4   0 -16     3277.59     3416.47    163.40 o
  -2   0 -16     1015.58      996.58     87.77 o
   0   0 -16    13722.42    15276.90    329.49 o
   2   0 -16      737.75      896.66     79.67 o
   4   0 -16      291.76      286.28     48.61 o
   6   0 -16     1424.81     1335.53    101.28 o
 -11   1 -16      132.15       62.91     34.84 o
  -9   1 -16      129.45       92.15     37.14 o
  -7   1 -16      699.92      616.43     39.92 o
  -5   1 -16      521.99      499.29     45.80 o
  -3   1 -16      132.95      175.60     32.93 o
  -1   1 -16      431.70      389.62     71.57 o
   1   1 -16      564.61      539.43     46.30 o
   3   1 -16     2637.70     2483.01    145.84 o
   5   1 -16      267.64      333.57     48.61 o
   7   1 -16      169.86      164.59     36.46 o
 -10   2 -16       33.70       32.67     29.71 o
  -8   2 -16     1469.96     1399.39     91.16 o
  -6   2 -16      167.44      206.95     28.79 o
  -4   2 -16      420.63      516.56     46.24 o
  -2   2 -16       20.94      129.03     31.47 o
   0   2 -16       27.41       91.14     26.14 o
   2   2 -16     1240.75     1370.23     73.01 o
   4   2 -16      712.01      791.99     65.49 o
   6   2 -16      672.60      730.02    114.11 o
 -11   3 -16      147.58      142.26     40.53 o
  -9   3 -16      640.13      696.25    144.49 o
  -7   3 -16      616.46      555.05     37.83 o
  -5   3 -16     2951.85     2829.37     89.69 o
  -3   3 -16       44.98       18.31     27.01 o
  -1   3 -16     1236.75     1094.83     76.97 o
   1   3 -16     1533.54     1344.81    101.28 o
   3   3 -16       12.64       -1.13     18.98 o
   5   3 -16      517.03      595.52     77.65 o
   7   3 -16        9.04       21.61     25.66 o
 -10   4 -16      706.22      814.58     79.10 o
  -8   4 -16       54.28      131.76     38.89 o
  -6   4 -16     1002.22      998.42     55.86 o
  -4   4 -16    11692.98    12359.10    468.11 o
  -2   4 -16      195.55      207.27     66.84 o
   0   4 -16      994.58     1006.13     66.23 o
   2   4 -16        7.59       45.94     22.96 o
   4   4 -16      441.22      495.54     48.00 o
   6   4 -16      437.27      390.92     51.31 o
 -11   5 -16      259.41      387.56     82.37 o
  -9   5 -16       89.56      135.98     55.48 o
  -7   5 -16     2623.07     2536.04     81.93 o
  -5   5 -16      283.17      253.83     27.15 o
  -3   5 -16      842.43     1042.19     74.87 o
  -1   5 -16     1625.91     1555.78     85.92 o
   1   5 -16        9.88       25.81     27.68 o
   3   5 -16     3660.10     3401.10    154.62 o
   5   5 -16      340.89      307.14     40.57 o
   7   5 -16      457.18      421.32     70.22 o
 -10   6 -16      844.81      840.19     78.74 o
  -8   6 -16       19.86       34.50     31.98 o
  -6   6 -16      417.87      332.14     31.35 o
  -4   6 -16     1279.84     1398.99     55.77 o
  -2   6 -16      237.32      317.80     34.39 o
   0   6 -16      358.83      339.60     43.44 o
   2   6 -16      488.76      605.50     58.02 o
   4   6 -16      147.70      126.80     29.42 o
   6   6 -16        9.48       72.92     35.11 o
  -9   7 -16      478.82      522.72    139.76 o
  -7   7 -16       17.56       32.82     23.68 o
  -5   7 -16      261.43      395.04     69.97 o
  -3   7 -16      637.07      681.22     48.70 o
  -1   7 -16      260.05      244.09     41.46 o
   1   7 -16     1785.85     1681.87     93.45 o
   3   7 -16      231.10      230.92     52.66 o
   5   7 -16     1620.87     1552.94    124.24 o
  -8   8 -16       67.19       20.93     25.83 o
  -6   8 -16      420.57      422.92     52.99 o
  -4   8 -16       62.27       89.13     41.86 o
  -2   8 -16      208.26      183.65     54.02 o
   0   8 -16       55.01       37.81     35.11 o
   2   8 -16      201.25      137.74     44.56 o
   4   8 -16     1652.88     1590.75    129.64 o
  -9   9 -16       20.17       41.86     41.86 o
  -7   9 -16      419.55      468.58     86.42 o
  -5   9 -16       38.39       29.71     36.46 o
  -3   9 -16      628.56      525.30     89.13 o
  -1   9 -16        8.90       -2.70     36.46 o
   1   9 -16       26.42       48.61     40.51 o
   3   9 -16      233.92      263.32     63.47 o
   5   9 -16       49.10       72.92     39.16 o
  -6  10 -16      965.47     1018.19    126.94 o
  -4  10 -16      371.11      556.36     93.18 o
  -2  10 -16       61.33       39.16     36.46 o
   0  10 -16      101.97      145.84     56.72 o
   2  10 -16      121.76      239.02     64.82 o
   4  10 -16       40.32       36.46     43.21 o
  -5  11 -16        5.27      -35.11     44.56 o
  -3  11 -16      112.28      125.59     64.82 o
  -1  11 -16       94.72       68.87     45.91 o
   1  11 -16      252.13      168.80     58.07 o
   3  11 -16       98.76       98.58     51.31 o
   0  12 -16      157.17      129.64     60.77 o
   2  12 -16      102.53      139.09     54.02 o
   4  12 -16      339.26      275.48     71.57 o
 -11   1 -15      261.66      275.45     49.80 o
  -9   1 -15        5.68        8.34     30.38 o
  -7   1 -15     2146.00     1784.85     62.99 o
  -5   1 -15     1201.39     1087.83     64.45 o
  -3   1 -15      979.87      892.98     57.20 o
  -1   1 -15     1449.65     1501.02     73.52 o
   1   1 -15     1199.16     1288.95     67.80 o
   3   1 -15      914.10      932.08     81.02 o
   5   1 -15      249.72      282.71     33.26 o
   7   1 -15       35.14       88.14     56.04 o
 -12   2 -15      568.37      586.07     95.88 o
 -10   2 -15       68.14      106.08     36.46 o
  -8   2 -15      266.25      244.13     41.03 o
  -6   2 -15     3733.97     3843.74    100.41 o
  -4   2 -15      386.49      320.26     25.59 o
  -2   2 -15     7667.01     8386.31    170.91 o
   0   2 -15     2155.32     2343.62     89.76 o
   2   2 -15    12673.29    13380.64    288.98 o
   4   2 -15        3.24      -14.85     16.69 o
   6   2 -15       49.28       79.42     20.84 o
 -11   3 -15      182.48      145.17     42.01 o
  -9   3 -15      438.56      656.73     81.70 o
  -7   3 -15      876.18      712.90     35.67 o
  -5   3 -15     5246.91     4734.19    126.50 o
  -3   3 -15        6.58        8.57     14.75 o
  -1   3 -15      769.28      675.43    108.80 o
   1   3 -15     2098.80     1909.32     84.47 o
   3   3 -15      120.45      107.67     25.57 o
   5   3 -15      152.22      487.70    165.42 o
   7   3 -15       84.95       78.32     31.06 o
 -12   4 -15      544.76      587.42     98.58 o
 -10   4 -15       61.40       19.51     32.69 o
  -8   4 -15     1557.95     1655.05     66.43 o
  -6   4 -15      571.71      580.68     34.70 o
  -4   4 -15     2019.72     2106.53     65.88 o
  -2   4 -15     1232.21     1253.47     63.58 o
   0   4 -15     1594.02     1667.61     82.05 o
   2   4 -15        8.66       17.92     17.49 o
   4   4 -15      268.86      310.87     37.49 o
   6   4 -15      632.33      463.96     47.94 o
 -11   5 -15      359.19      396.88     48.25 o
  -9   5 -15       73.92       75.02     24.53 o
  -7   5 -15     2999.76     2767.96     84.01 o
  -5   5 -15      480.47      513.52     31.47 o
  -3   5 -15     1195.60     1213.05     71.48 o
  -1   5 -15     1848.95     1631.98    101.95 o
   1   5 -15       53.51       64.11     57.39 o
   3   5 -15     5361.92     5003.37    194.46 o
   5   5 -15       36.67       27.84     19.78 o
 -10   6 -15      378.03      463.63     62.79 o
  -8   6 -15        3.45        6.89     17.82 o
  -6   6 -15      122.25       61.11     19.14 o
  -4   6 -15      396.05      341.22     25.44 o
  -2   6 -15     1742.19     1935.04     73.38 o
   0   6 -15       64.63       33.37     26.33 o
   2   6 -15      168.87      288.91     46.59 o
   4   6 -15       58.54       63.77     24.31 o
   6   6 -15     1932.47     1917.55    126.94 o
  -9   7 -15      556.11      540.71     66.46 o
  -7   7 -15      249.43      312.67     38.44 o
  -5   7 -15      658.35      721.97     45.22 o
  -3   7 -15      552.99      500.95     35.15 o
  -1   7 -15       28.62      185.12    113.43 o
   1   7 -15     3463.70     3092.41    184.33 o
   3   7 -15      177.44      139.09     43.21 o
   5   7 -15     1284.98     1253.16    108.03 o
 -10   8 -15       11.03       33.76     36.46 o
  -8   8 -15      262.21      242.00     52.90 o
  -6   8 -15      159.53      175.25     30.33 o
  -4   8 -15      369.18      456.57     50.28 o
  -2   8 -15       82.63      166.10     49.96 o
   0   8 -15        6.52       -4.05     29.71 o
   2   8 -15     1348.58     1326.08    118.83 o
   4   8 -15     1470.48     1639.37    129.64 o
  -9   9 -15      127.53      101.28     48.61 o
  -7   9 -15      235.32      278.18     72.92 o
  -5   9 -15      115.51       91.83     44.56 o
  -3   9 -15       36.98       45.91     43.21 o
  -1   9 -15       61.19      130.99     54.02 o
   1   9 -15      108.54      214.71     54.02 o
   3   9 -15      366.58      370.01     68.87 o
   5   9 -15      224.90      239.02     58.07 o
  -8  10 -15       24.74       10.80     32.41 o
  -6  10 -15      405.84      468.58     91.83 o
  -4  10 -15       94.40       94.53     47.26 o
  -2  10 -15      142.62       87.77     49.96 o
   0  10 -15     1594.20     1918.90    156.64 o
   2  10 -15      344.66      239.02     64.82 o
   4  10 -15       42.07       52.66     37.81 o
  -5  11 -15      157.89      163.40     70.22 o
  -3  11 -15      353.72      255.22     68.87 o
  -1  11 -15       14.79        0.00     36.46 o
   1  11 -15      233.45      237.67     68.87 o
   3  11 -15      165.70      164.75     58.07 o
   5  11 -15       73.40      140.44     52.66 o
  -2  12 -15       14.14      116.13     63.47 o
   0  12 -15      150.28      136.39     63.47 o
   2  12 -15       16.77       85.07     43.21 o
   4  12 -15      337.95      328.14     75.62 o
 -12   0 -14      500.93      298.43     74.27 o
 -10   0 -14      659.09      636.03     90.48 o
  -8   0 -14     1278.53     1061.40    106.68 o
  -6   0 -14     1152.38     1281.14     71.71 o
  -4   0 -14    10098.63    10327.74    260.62 o
  -2   0 -14     2372.01     2775.04    133.69 o
   0   0 -14    12818.02    14638.17    305.19 o
   2   0 -14      432.18      457.78     55.37 o
   4   0 -14     2028.56     1929.70    109.38 o
   6   0 -14     7895.48     7063.86    205.26 o
 -11   1 -14      340.04      360.81     54.03 o
  -9   1 -14       46.72       37.67     28.06 o
  -7   1 -14     3290.00     2805.40    123.96 o
  -5   1 -14     1199.53      784.28    134.36 o
  -3   1 -14     3039.60     2851.69    216.74 o
  -1   1 -14     1618.28     1570.72     70.14 o
   1   1 -14     1468.63     1502.94     74.27 o
   3   1 -14      798.07      934.40     95.20 o
   5   1 -14      819.99      826.30     64.14 o
   7   1 -14      297.81      295.34     33.89 o
 -12   2 -14      142.88      108.66     37.14 o
 -10   2 -14      510.31      504.88     58.67 o
  -8   2 -14      715.40      713.58     62.04 o
  -6   2 -14      970.69     1079.90     83.81 o
  -4   2 -14      268.28      235.41     22.65 o
  -2   2 -14     4287.34     5180.09    109.49 o
   0   2 -14      686.60      807.98     72.25 o
   2   2 -14     1534.76     1776.22     76.83 o
   4   2 -14        0.88       10.39     15.73 o
   6   2 -14       38.19       86.54     22.30 o
 -11   3 -14      343.57      282.41     50.07 o
  -9   3 -14      774.42      838.06     73.45 o
  -7   3 -14      157.08      107.04     16.45 o
  -5   3 -14     6905.99     6576.53    106.65 o
  -3   3 -14       90.55       92.35     14.88 o
  -1   3 -14      484.22      452.09     73.77 o
   1   3 -14     4076.37     3844.09    177.58 o
   3   3 -14      173.78      196.25     29.55 o
   5   3 -14      262.57      572.13    157.32 o
   7   3 -14       63.12       78.32     29.71 o
 -12   4 -14      344.32      353.80     79.67 o
 -10   4 -14       63.71      102.26     23.08 o
  -8   4 -14      453.96      545.50     34.84 o
  -6   4 -14      187.74      289.30     41.02 o
  -4   4 -14     1424.49     1585.36     46.90 o
  -2   4 -14      292.86      243.68     23.06 o
   0   4 -14     3141.55     3159.79    210.66 o
   2   4 -14       38.78       70.16     21.90 o
   4   4 -14      719.27      749.37     58.74 o
   6   4 -14      940.04      921.22     58.58 o
 -11   5 -14      261.72      218.44     50.68 o
  -9   5 -14       74.60      108.56     22.81 o
  -7   5 -14     1069.94     1132.97     70.09 o
  -5   5 -14      305.86      320.98     26.96 o
  -3   5 -14     1462.52     1812.30    137.46 o
  -1   5 -14     2466.72     2178.96     94.52 o
   1   5 -14      105.72      133.47     27.25 o
   3   5 -14     6362.48     6199.94    483.44 o
   5   5 -14     1012.30     1010.77     65.15 o
 -10   6 -14      730.01      982.22     84.31 o
  -8   6 -14      317.11      263.45     26.50 o
  -6   6 -14      910.96      997.23     44.19 o
  -4   6 -14     2210.78     2056.59     66.57 o
  -2   6 -14     1805.46     1873.80     57.34 o
   0   6 -14     4041.15     4354.54    249.15 o
   2   6 -14      158.26      310.16     98.58 o
   4   6 -14      151.29      112.62     28.22 o
   6   6 -14      244.40      260.62     47.26 o
  -9   7 -14      325.03      316.81     42.95 o
  -7   7 -14      898.41      929.16     51.29 o
  -5   7 -14     2471.37     2433.60     98.63 o
  -3   7 -14      271.39      246.39     21.39 o
  -1   7 -14      169.72      300.65    152.59 o
   1   7 -14     3008.97     2623.80    156.64 o
   3   7 -14       77.49      170.15     47.26 o
   5   7 -14      612.99      680.59     82.37 o
 -10   8 -14       53.96       55.96     30.15 o
  -8   8 -14       46.67       86.35     39.59 o
  -6   8 -14       54.57       42.92     17.70 o
  -4   8 -14       53.57       89.87     27.49 o
  -2   8 -14       62.82       90.48     43.21 o
   0   8 -14      206.26      282.23     64.82 o
   2   8 -14      178.56      199.86     59.42 o
   4   8 -14     1084.70     1262.61    112.08 o
  -9   9 -14      131.46       67.52     41.86 o
  -7   9 -14      345.07      302.66     40.22 o
  -5   9 -14      289.94      232.71     44.39 o
  -3   9 -14        7.09      -24.31     29.71 o
  -1   9 -14       71.37       63.47     47.26 o
   1   9 -14      106.25       76.97     45.91 o
   3   9 -14      983.18      939.87    103.98 o
   5   9 -14       82.42       35.11     35.11 o
  -8  10 -14      104.13       54.02     40.51 o
  -6  10 -14      742.66      806.08     75.87 o
  -4  10 -14      507.89      417.80     56.52 o
  -2  10 -14       57.04       51.31     44.56 o
   0  10 -14      815.28      762.97    102.63 o
   2  10 -14      257.34      255.22     64.82 o
   4  10 -14      234.14      221.46     60.77 o
  -7  11 -14      136.63      170.15     58.07 o
  -5  11 -14      166.22      174.96     42.42 o
  -3  11 -14      493.22      469.93     90.48 o
  -1  11 -14       13.32       27.01     43.21 o
   1  11 -14      203.40      218.76     63.47 o
   3  11 -14       65.28       35.11     48.61 o
   5  11 -14       53.99      166.10     54.02 o
  -4  12 -14       18.90        6.56     32.41 o
  -2  12 -14      527.85      636.03    106.68 o
   0  12 -14       80.69      206.61     68.87 o
   2  12 -14       50.76      125.59     54.02 o
   4  12 -14      655.44      764.32    112.08 o
 -11   1 -13      404.48      359.17     57.39 o
  -9   1 -13        6.32       71.10     38.49 o
  -7   1 -13     4152.83     3676.07    105.45 o
  -5   1 -13      431.13      396.74     37.49 o
  -3   1 -13     4817.03     4519.80    297.08 o
  -1   1 -13     1423.51     1329.87     63.00 o
   1   1 -13      890.35      816.33     50.12 o
   3   1 -13     1725.89     1857.16    262.65 o
   5   1 -13      635.19      504.77     40.37 o
   7   1 -13      383.06      364.10     81.02 o
 -12   2 -13      322.78      286.77     51.03 o
 -10   2 -13      155.75      175.45     40.10 o
  -8   2 -13     1020.53     1031.10     74.27 o
  -6   2 -13     4077.60     4156.14    191.30 o
  -4   2 -13       83.00      136.94     17.33 o
  -2   2 -13     6306.02     6567.23    142.20 o
   0   2 -13     1216.38     1229.98     61.09 o
   2   2 -13     2367.68     2736.02     91.10 o
   4   2 -13       37.19       46.88     16.20 o
   6   2 -13      126.18      153.88     37.14 o
 -11   3 -13      541.53      534.28    106.68 o
  -9   3 -13     1425.04     1398.08     75.35 o
  -7   3 -13      116.50       96.94     14.83 o
  -5   3 -13     6489.72     6171.97    143.76 o
  -3   3 -13       47.79       61.33     14.07 o
  -1   3 -13      908.75     1112.89    146.52 o
   1   3 -13     7779.45     7439.97    332.87 o
   3   3 -13      132.80      113.41     23.38 o
   5   3 -13      346.20      405.32    141.12 o
   7   3 -13      279.63      380.81     56.72 o
 -12   4 -13      414.72      664.56     61.54 o
 -10   4 -13      344.45      342.61     35.47 o
  -8   4 -13     1406.65     1542.77     54.34 o
  -6   4 -13     1616.00     1575.80     49.02 o
  -4   4 -13       16.90       38.61     11.40 o
  -2   4 -13      102.91       63.03     15.39 o
   0   4 -13      205.16      186.81     29.98 o
   2   4 -13       39.46       63.02     21.47 o
   4   4 -13      423.82      488.98     42.84 o
   6   4 -13      778.59      794.68     52.49 o
 -11   5 -13      100.60       76.05     21.83 o
  -9   5 -13      117.97      160.54     25.12 o
  -7   5 -13      928.38      947.50     56.67 o
  -5   5 -13      768.68      888.04     39.03 o
  -3   5 -13      668.36      848.49     97.99 o
  -1   5 -13     1818.38     1718.57     58.47 o
   1   5 -13       37.48       55.62     19.98 o
   3   5 -13     3622.84     3265.70    183.65 o
   5   5 -13     1093.61     1006.72     62.67 o
 -12   6 -13      117.44       99.93     63.47 o
 -10   6 -13       74.39       60.26     26.31 o
  -8   6 -13      231.79      224.65     23.97 o
  -6   6 -13     2478.20     2683.82    105.00 o
  -4   6 -13      135.72      141.96     18.53 o
  -2   6 -13      377.60      394.52     69.19 o
   0   6 -13       99.09      134.43     41.46 o
   2   6 -13       24.81       65.24     27.49 o
   4   6 -13      894.98      889.90     83.72 o
   6   6 -13     2960.50     3140.99    151.24 o
 -11   7 -13       67.08        4.05     29.98 o
  -9   7 -13      285.89      276.24     39.36 o
  -7   7 -13      393.23      310.44     32.40 o
  -5   7 -13     2400.63     2327.62     72.79 o
  -3   7 -13      297.80      245.37     24.97 o
  -1   7 -13      253.94      256.57     55.37 o
   1   7 -13     4411.34     3754.07    186.35 o
   3   7 -13      775.54      641.43     76.97 o
   5   7 -13     1648.98     1690.68    118.83 o
 -10   8 -13       30.00       54.44     26.95 o
  -8   8 -13     1020.71     1214.52     60.47 o
  -6   8 -13      482.36      570.94     40.67 o
  -4   8 -13      819.29      866.59     52.71 o
  -2   8 -13     2076.68     2209.23    151.24 o
   0   8 -13      118.04       64.82     37.81 o
   2   8 -13     2192.66     2280.80    148.54 o
   4   8 -13       43.02       70.22     40.51 o
  -9   9 -13      149.51      133.54     37.91 o
  -7   9 -13      145.08      119.02     27.22 o
  -5   9 -13      390.51      369.28     51.46 o
  -3   9 -13       36.09      103.98     51.31 o
  -1   9 -13      248.06      313.29     64.82 o
   1   9 -13      351.13      287.63     62.12 o
   3   9 -13      893.19      846.69    103.98 o
   5   9 -13      177.39      252.52     58.07 o
  -8  10 -13       88.69       63.94     25.58 o
  -6  10 -13      282.25      314.04     48.67 o
  -4  10 -13      157.71      198.54     39.97 o
  -2  10 -13        2.34       52.66     41.86 o
   0  10 -13      201.25      332.19     72.92 o
   2  10 -13      129.57      125.59     51.31 o
   4  10 -13       20.06      -13.50     31.06 o
  -7  11 -13       96.57       75.44     28.55 o
  -5  11 -13       86.96       56.29     33.26 o
  -3  11 -13      398.62      446.98     87.77 o
  -1  11 -13       47.45      -35.11     41.86 o
   1  11 -13      147.16      105.33     45.91 o
   3  11 -13       93.35      149.89     56.72 o
   5  11 -13      138.15      183.65     49.96 o
  -6  12 -13      107.67       79.67     36.46 o
  -4  12 -13      374.35      345.62     55.47 o
  -2  12 -13        9.89        2.70     35.11 o
   0  12 -13       12.90       39.16     44.56 o
   2  12 -13       26.02       28.36     36.46 o
   4  12 -13      709.50      754.86    106.68 o
   1  13 -13        6.96       56.72     44.56 o
   3  13 -13       29.01       72.92     48.61 o
 -12   0 -12        6.37       83.72     54.02 o
 -10   0 -12     1400.41     1304.47    124.24 o
  -8   0 -12      372.39      422.67     68.87 o
  -6   0 -12     7453.04     8820.39    169.73 o
  -4   0 -12     4756.81     4897.84    164.75 o
  -2   0 -12     1238.47     1627.21     95.88 o
   0   0 -12    38853.68    45362.11    491.54 o
   2   0 -12    11060.43    11780.75    244.42 o
   4   0 -12     1164.30     1242.35     81.02 o
   6   0 -12     7425.61     6696.56    186.35 o
 -13   1 -12      183.96      143.14     58.07 o
 -11   1 -12      260.46      197.17     38.05 o
  -9   1 -12      275.75      230.40     40.76 o
  -7   1 -12     3902.28     3489.14    168.21 o
  -5   1 -12      326.74      310.07     27.98 o
  -3   1 -12     5841.41     5305.65    166.10 o
  -1   1 -12      608.07      402.40     48.06 o
   1   1 -12      824.89      770.39     46.79 o
   3   1 -12     1911.64     2033.82    122.21 o
   5   1 -12      402.05      295.74     30.07 o
   7   1 -12      104.21      163.12     43.89 o
 -12   2 -12      221.53      182.76     42.94 o
 -10   2 -12       11.36        5.29     33.41 o
  -8   2 -12        6.79      185.36     31.84 o
  -6   2 -12      413.47      444.86     25.78 o
  -4   2 -12      402.63      467.77     28.92 o
  -2   2 -12     2161.54     2378.27     55.90 o
   0   2 -12     3173.53     4049.88    114.11 o
   2   2 -12     4384.40     4733.98    112.66 o
   4   2 -12      323.63      372.13     34.84 o
   6   2 -12        8.79       28.36     24.31 o
 -13   3 -12      159.98       89.13     51.31 o
 -11   3 -12      339.45      359.66     44.15 o
  -9   3 -12     2211.85     1973.44     72.94 o
  -7   3 -12      927.06      903.61     35.49 o
  -5   3 -12     3032.27     2919.93     61.61 o
  -3   3 -12      207.06      305.85     21.02 o
  -1   3 -12     2414.57     2522.79    170.15 o
   1   3 -12     6281.66     6052.75    268.73 o
   3   3 -12      407.01      393.73     34.98 o
   5   3 -12      280.38      249.34     50.64 o
   7   3 -12      327.19      395.66     55.37 o
 -12   4 -12      557.99      555.47     55.57 o
 -10   4 -12       29.37       19.61     25.34 o
  -8   4 -12      483.79      537.84     32.64 o
  -6   4 -12       45.46       65.74     14.32 o
  -4   4 -12     3399.14     3753.06     77.88 o
  -2   4 -12      521.44      714.58     42.49 o
   0   4 -12     2530.15     2753.73    147.19 o
   2   4 -12      168.41      161.22     26.25 o
   4   4 -12      313.88      325.72     34.76 o
   6   4 -12     1061.09     1233.45    178.25 o
 -11   5 -12      178.48      173.56     33.99 o
  -9   5 -12      252.10      234.82     28.89 o
  -7   5 -12      566.97      722.82     38.51 o
  -5   5 -12      270.77      231.25     21.01 o
  -3   5 -12      267.60      359.05     39.99 o
  -1   5 -12     1677.01     1348.89     50.26 o
   1   5 -12      171.01      194.16     32.85 o
   3   5 -12     1832.16     1746.89     80.34 o
   5   5 -12        4.86       17.55     21.61 o
 -12   6 -12       62.60       71.57     45.91 o
 -10   6 -12      313.38      312.57     41.26 o
  -8   6 -12     1320.13     1280.82     51.29 o
  -6   6 -12    10012.27    10816.52    258.06 o
  -4   6 -12       40.70       35.39     11.23 o
  -2   6 -12      599.42      652.88     33.19 o
   0   6 -12     8175.96     8701.52    623.20 o
   2   6 -12       36.25      120.86     29.17 o
   4   6 -12     3882.70     3608.23    160.70 o
   6   6 -12      290.55      152.59     37.81 o
 -11   7 -12       77.75      110.25     31.82 o
  -9   7 -12       64.68       35.32     32.51 o
  -7   7 -12      148.75      136.18     21.94 o
  -5   7 -12     2501.79     2509.93     74.71 o
  -3   7 -12     1077.00     1050.87     51.55 o
  -1   7 -12      302.60      294.54     87.77 o
   1   7 -12     3689.54     3342.20    175.55 o
   3   7 -12      496.95      392.96     63.47 o
   5   7 -12     3098.84     3158.55    159.35 o
 -10   8 -12       41.75       74.45     33.70 o
  -8   8 -12     1074.01     1060.07     57.53 o
  -6   8 -12     1058.57     1168.56     54.98 o
  -4   8 -12       16.11       14.71     13.00 o
  -2   8 -12      157.00      629.28     85.07 o
   0   8 -12      143.60      147.19     45.91 o
   2   8 -12       50.05      214.71     54.02 o
   4   8 -12      127.32      114.78     39.16 o
  -9   9 -12      322.21      242.59     40.57 o
  -7   9 -12      152.56      108.22     24.03 o
  -5   9 -12      317.94      319.10     35.70 o
  -3   9 -12      105.59      102.63     40.51 o
  -1   9 -12      441.26      437.52     75.62 o
   1   9 -12     1109.32     1051.95    108.03 o
   3   9 -12     2307.65     1925.65    140.44 o
   5   9 -12      987.81      818.33     94.53 o
  -8  10 -12      104.74       92.22     33.19 o
  -6  10 -12      680.52      659.61     66.11 o
  -4  10 -12       28.09       34.13     28.16 o
  -2  10 -12       16.37      -43.21     43.21 o
   0  10 -12     2811.13     2606.24    176.90 o
   2  10 -12     1051.90     1199.14    118.83 o
   4  10 -12       22.75       59.42     45.91 o
  -7  11 -12       91.89      110.46     41.88 o
  -5  11 -12        4.73        6.82     19.78 o
  -3  11 -12      596.84      663.04     99.93 o
  -1  11 -12        3.57       44.56     37.81 o
   1  11 -12      224.63      253.87     64.82 o
   3  11 -12      213.24      167.45     59.42 o
   5  11 -12      118.82       83.72     41.86 o
  -6  12 -12       38.90       43.21     45.91 o
  -4  12 -12      431.81      432.28     61.98 o
  -2  12 -12      390.60      406.47     85.07 o
   0  12 -12       53.03      140.44     54.02 o
   2  12 -12      109.10      145.84     58.07 o
   4  12 -12      452.58      553.66     91.83 o
  -1  13 -12      107.10      171.50     59.42 o
   1  13 -12       17.18      155.29     58.07 o
   3  13 -12       16.71       66.17     43.21 o
 -13   1 -11      233.17      233.80     51.56 o
 -11   1 -11      253.89      185.98     45.24 o
  -9   1 -11     1025.77     1001.27     76.37 o
  -7   1 -11     4494.51     3995.92    147.55 o
  -5   1 -11      765.57      780.68     39.89 o
  -3   1 -11     7035.92     6452.48     91.95 o
  -1   1 -11     1559.22     1235.55     57.94 o
   1   1 -11     1073.62      936.13     47.71 o
   3   1 -11      547.69      794.88     46.76 o
   5   1 -11      366.01      362.60     31.98 o
   7   1 -11      158.88      259.16    109.38 o
 -12   2 -11        7.55       13.87     29.44 o
 -10   2 -11      505.35      592.79     82.43 o
  -8   2 -11     3278.30     3593.92    150.04 o
  -6   2 -11     2137.59     2214.82     49.18 o
  -4   2 -11     1165.51     1200.45     46.79 o
  -2   2 -11      464.15      389.17     23.10 o
   0   2 -11     1999.18     2165.42     74.48 o
   2   2 -11       85.66       60.60     19.56 o
   4   2 -11     2641.63     2462.79     78.23 o
   6   2 -11       47.74       47.78     18.46 o
 -13   3 -11      243.03      220.11     68.87 o
 -11   3 -11       81.36       67.99     57.82 o
  -9   3 -11     2912.30     2603.68     82.88 o
  -7   3 -11      984.98      974.95     35.47 o
  -5   3 -11     1232.96     1124.67     38.13 o
  -3   3 -11       53.19       59.05     10.19 o
  -1   3 -11     3904.33     4038.92    228.21 o
   1   3 -11     2677.16     2737.73    406.47 o
   3   3 -11      116.92      113.89     22.06 o
   5   3 -11      630.49      586.85     41.72 o
   7   3 -11      184.16      212.01     40.51 o
 -12   4 -11     1337.27     1452.83     84.11 o
 -10   4 -11      132.18      151.29     26.66 o
  -8   4 -11      405.73      456.37     30.04 o
  -6   4 -11     1563.88     1495.68     42.63 o
  -4   4 -11      443.46      431.80     24.00 o
  -2   4 -11     2662.28     2573.95     93.29 o
   0   4 -11     3562.39     3677.74    104.55 o
   2   4 -11       60.96      122.71     42.54 o
   4   4 -11     1219.05     1334.81     64.32 o
   6   4 -11       29.58       97.23     27.01 o
 -11   5 -11      193.79      164.17     34.28 o
  -9   5 -11      733.16      658.37     45.78 o
  -7   5 -11      138.58      312.91     39.47 o
  -5   5 -11        6.50        4.67     11.57 o
  -3   5 -11      594.51      579.85     30.44 o
  -1   5 -11     1171.51      981.49     79.31 o
   1   5 -11      624.77      689.48     52.52 o
   3   5 -11      573.82      565.77     47.09 o
   5   5 -11       19.96       43.21     25.66 o
 -12   6 -11      110.47       63.47     31.06 o
 -10   6 -11        0.81       21.10     19.97 o
  -8   6 -11       67.99       88.73     18.73 o
  -6   6 -11     4468.03     4519.91     98.91 o
  -4   6 -11      781.26      846.90     49.45 o
  -2   6 -11     1501.81     1566.66     49.04 o
   0   6 -11      116.07      180.30     36.44 o
   2   6 -11      419.49      402.41     56.72 o
   4   6 -11     1099.08     1107.31     90.48 o
   6   6 -11       85.40       98.58     35.11 o
 -11   7 -11      425.25      358.85     47.66 o
  -9   7 -11       77.23      149.86     67.47 o
  -7   7 -11      886.13      894.20     70.56 o
  -5   7 -11      311.94      462.61     61.20 o
  -3   7 -11     1553.52     1528.43     59.52 o
  -1   7 -11      179.22      263.53     50.02 o
   1   7 -11     4887.64     4492.73    194.46 o
   3   7 -11        2.55        9.45     24.31 o
   5   7 -11     4879.24     4943.76    195.81 o
 -10   8 -11       12.84      -29.41     40.99 o
  -8   8 -11      349.10      518.33     42.33 o
  -6   8 -11       11.04       12.02     17.65 o
  -4   8 -11      258.43      310.11     28.48 o
  -2   8 -11     6220.31     6706.01    252.52 o
   0   8 -11       42.22      103.98     43.21 o
   2   8 -11     2936.39     3266.58    171.50 o
   4   8 -11       85.41       79.67     37.81 o
  -9   9 -11      377.30      351.86     48.20 o
  -7   9 -11       86.50       65.60     24.66 o
  -5   9 -11      361.82      343.35     37.31 o
  -3   9 -11        4.70       59.42     41.86 o
  -1   9 -11     1112.76      889.90    102.63 o
   1   9 -11      608.60      723.81     89.13 o
   3   9 -11     1683.41     1505.68    124.24 o
   5   9 -11     1809.67     1751.45    133.69 o
  -8  10 -11       60.69       44.62     21.58 o
  -6  10 -11      108.59      112.80     25.41 o
  -4  10 -11      570.51      607.92     63.02 o
  -2  10 -11       97.84       63.47     39.16 o
   0  10 -11      494.65      575.26     86.42 o
   2  10 -11     2061.51     1922.95    147.19 o
   4  10 -11       74.13      -10.80     29.71 o
  -7  11 -11       86.49      134.31     39.41 o
  -5  11 -11       10.84       23.31     22.23 o
  -3  11 -11      606.78      565.81     93.18 o
  -1  11 -11       44.87       60.77     40.51 o
   1  11 -11      140.17      151.24     51.31 o
   3  11 -11      218.09      236.32     60.77 o
   5  11 -11       97.95      117.48     47.26 o
  -6  12 -11       80.65       41.70     60.09 o
  -4  12 -11      118.21      153.94     60.77 o
  -2  12 -11      197.77      249.82     71.57 o
   0  12 -11      309.99      322.74     70.22 o
   2  12 -11      221.34      313.29     68.87 o
   4  12 -11      379.37      465.88     83.72 o
  -1  13 -11      300.78      201.21     60.77 o
   1  13 -11      213.76      236.32     66.17 o
   3  13 -11       54.71       48.61     39.16 o
 -12   0 -10      189.64      225.51     62.12 o
 -10   0 -10     7582.37     7055.76    271.43 o
  -8   0 -10      882.00      841.29     90.48 o
  -6   0 -10     3722.98     4194.07    109.00 o
  -4   0 -10    37257.87    43641.71    448.33 o
  -2   0 -10     4704.50     5485.26    156.64 o
   0   0 -10     7517.09     8904.43    195.81 o
   2   0 -10      171.67      191.75     32.41 o
   4   0 -10      964.82     1257.21     76.97 o
   6   0 -10     9861.24     9932.08    202.56 o
 -13   1 -10      254.44      363.32     58.67 o
 -11   1 -10      388.41      332.12     48.25 o
  -9   1 -10     1516.77     1526.73     90.20 o
  -7   1 -10     5556.63     5108.90    176.94 o
  -5   1 -10     1546.12     1418.91     45.05 o
  -3   1 -10     7429.14     7229.27    165.99 o
  -1   1 -10     3031.01     2635.09     71.50 o
   1   1 -10     2685.57     2609.73     74.95 o
   3   1 -10        0.59      259.67    108.71 o
   5   1 -10     1337.84     1342.16    148.54 o
   7   1 -10      158.52      206.76     69.54 o
 -12   2 -10      145.40      105.18     28.83 o
 -10   2 -10     1773.01     1678.66     88.20 o
  -8   2 -10        9.32      202.75     67.52 o
  -6   2 -10      807.43      844.53     30.80 o
  -4   2 -10       62.29       51.08     11.23 o
  -2   2 -10     2874.68     3989.66    163.45 o
   0   2 -10      572.90      796.13    116.13 o
   2   2 -10      109.96      161.22     76.97 o
   4   2 -10     6595.24     6308.02    310.59 o
   6   2 -10     1105.76     1191.97    108.71 o
 -13   3 -10      137.46      203.91     62.12 o
 -11   3 -10        9.20      -26.64     30.96 o
  -9   3 -10     2612.56     2357.27     78.36 o
  -7   3 -10      637.83      598.86     27.84 o
  -5   3 -10     1469.06     1465.54     43.72 o
  -3   3 -10      951.14      888.31     30.08 o
  -1   3 -10     5063.77     4904.08    247.82 o
   1   3 -10      508.17      697.08    263.32 o
   3   3 -10     1845.22     1933.34     71.31 o
   5   3 -10     1458.72     1370.04     60.18 o
 -12   4 -10      153.11      191.52     35.23 o
 -10   4 -10       23.49       21.12     19.21 o
  -8   4 -10      618.31      862.33     39.72 o
  -6   4 -10     1499.67     1391.06     39.90 o
  -4   4 -10       17.23       42.35     17.87 o
  -2   4 -10      361.30      310.10     25.97 o
   0   4 -10     7184.27     8488.39    810.02 o
   2   4 -10     1438.11     1609.32    166.77 o
   4   4 -10    11917.21    12836.37    187.85 o
   6   4 -10     2366.38     2434.74    109.38 o
 -11   5 -10       66.72       56.06     30.39 o
  -9   5 -10     1572.51     1431.59     63.45 o
  -7   5 -10      715.38      971.35     55.41 o
  -5   5 -10       38.06       50.05     11.37 o
  -3   5 -10     2523.45     2240.79     51.86 o
  -1   5 -10     3493.26     3236.43    113.10 o
   1   5 -10      883.29      839.23     48.53 o
   3   5 -10      604.46      582.45     53.34 o
   5   5 -10        9.63       33.76     22.96 o
 -12   6 -10        7.02      -19.05     25.22 o
 -10   6 -10      214.89      200.85     35.05 o
  -8   6 -10      328.35      423.64     31.35 o
  -6   6 -10     1983.38     2038.85     58.18 o
  -4   6 -10      166.80      157.61     19.95 o
  -2   6 -10      467.62      417.08     29.27 o
   0   6 -10     3627.58     3585.75     68.58 o
   2   6 -10      848.77      908.81     85.07 o
   4   6 -10     1237.94     1363.89     98.58 o
   6   6 -10     4285.91     3971.48    156.64 o
 -11   7 -10      636.74      513.95     52.77 o
  -9   7 -10      530.08      555.40     51.32 o
  -7   7 -10     1445.64     1469.58     63.55 o
  -5   7 -10      222.91      502.40     54.19 o
  -3   7 -10      927.37      811.34     43.19 o
  -1   7 -10       89.15      214.71     78.62 o
   1   7 -10     4567.19     4142.98    183.65 o
   3   7 -10      585.53      584.72     71.57 o
   5   7 -10     4893.45     4791.16    187.70 o
 -10   8 -10       23.18       19.83     22.64 o
  -8   8 -10      974.58      990.59     54.61 o
  -6   8 -10      402.63      409.84     33.29 o
  -4   8 -10     2258.24     2426.84     75.68 o
  -2   8 -10      828.91     1162.01     67.76 o
   0   8 -10       20.83       54.02     35.11 o
   2   8 -10       36.86      139.09     52.66 o
   4   8 -10     1255.84     1070.85     97.23 o
   6   8 -10      682.17      754.86     81.02 o
  -9   9 -10      369.69      455.21     50.82 o
  -7   9 -10      515.75      495.29     40.54 o
  -5   9 -10      119.48      106.96     24.41 o
  -3   9 -10      155.90      205.23     34.47 o
  -1   9 -10     1413.80     1362.54    120.18 o
   1   9 -10      208.45      160.70     48.61 o
   3   9 -10      577.57      379.46     66.17 o
   5   9 -10     1261.40     1295.02    112.08 o
  -8  10 -10      297.97      274.56     39.22 o
  -6  10 -10      200.19      193.74     31.98 o
  -4  10 -10      571.18      584.72     89.13 o
  -2  10 -10        6.98      -33.76     37.81 o
   0  10 -10     2229.23     2029.63    153.94 o
   2  10 -10      586.14      525.30     82.37 o
   4  10 -10     1003.83      949.32    101.28 o
  -7  11 -10       62.31       97.25     27.92 o
  -5  11 -10       42.18      116.35     58.07 o
  -3  11 -10      377.89      430.77     83.72 o
  -1  11 -10       79.94       54.02     43.21 o
   1  11 -10      154.35       95.88     40.51 o
   3  11 -10      341.91      353.80     71.57 o
   5  11 -10        9.15       16.20     31.06 o
  -6  12 -10       35.45       -0.56     32.09 o
  -4  12 -10      185.83      298.43     75.62 o
  -2  12 -10      282.29      349.75     74.27 o
   0  12 -10       27.04       20.26     32.41 o
   2  12 -10       39.95      106.68     51.31 o
   4  12 -10       47.33       25.66     33.76 o
  -3  13 -10       12.58       22.96     54.02 o
  -1  13 -10      152.15      145.84     58.07 o
   1  13 -10      247.83      291.68     72.92 o
   3  13 -10       50.83       12.15     36.46 o
 -13   1  -9      469.46      405.08     58.22 o
 -11   1  -9      426.71      354.31     78.32 o
  -9   1  -9     1700.68     1363.55    120.07 o
  -7   1  -9     5502.08     5232.28    172.89 o
  -5   1  -9     1976.07     2099.24     59.38 o
  -3   1  -9     5826.44     5635.23    134.94 o
  -1   1  -9     6585.15     5939.47    127.43 o
   1   1  -9     5896.29     5766.91    105.02 o
   3   1  -9       90.30      317.94    116.81 o
   5   1  -9     3670.23     3472.89     82.81 o
   7   1  -9      230.58      197.16     32.41 o
 -12   2  -9      267.35      220.46     34.32 o
 -10   2  -9      244.84      201.53     31.79 o
  -8   2  -9     2036.19     2377.37    153.59 o
  -6   2  -9     1806.28     1699.84     40.57 o
  -4   2  -9     3876.52     5105.68    455.77 o
  -2   2  -9     5888.93     6772.63    206.02 o
   0   2  -9      541.17      604.98     36.28 o
   2   2  -9      221.08      266.61     77.65 o
   4   2  -9    15864.24    15555.71    341.65 o
   6   2  -9     1292.98     1340.49     68.19 o
 -13   3  -9       96.81       76.21     27.33 o
 -11   3  -9       13.50       18.81     24.30 o
  -9   3  -9      908.86      800.34     47.04 o
  -7   3  -9      851.27      848.14     36.73 o
  -5   3  -9     2568.20     2480.31     52.94 o
  -3   3  -9     2362.48     2247.13     74.96 o
  -1   3  -9     6115.27     5719.39    203.51 o
   1   3  -9      161.99      469.11    151.24 o
   3   3  -9     1390.02     1277.75     62.79 o
   5   3  -9     3986.34     4010.40     96.63 o
 -12   4  -9      240.91      241.40     36.94 o
 -10   4  -9        1.74       59.18     21.02 o
  -8   4  -9     2290.41     2150.66     60.25 o
  -6   4  -9     2033.80     1906.43     45.60 o
  -4   4  -9       52.93      259.54     61.25 o
  -2   4  -9    24828.85    25629.98    345.19 o
   0   4  -9     3602.59     3543.12     65.75 o
   2   4  -9      817.55     1430.35    299.79 o
   4   4  -9    24020.74    24877.92    504.37 o
   6   4  -9      830.77      850.74     62.12 o
 -11   5  -9       55.89       37.57     27.00 o
  -9   5  -9     1257.84     1120.75     56.02 o
  -7   5  -9     2753.85     2967.78     73.50 o
  -5   5  -9       80.71       92.96     14.02 o
  -3   5  -9     3304.39     3099.17     59.26 o
  -1   5  -9     4910.64     4841.16     73.71 o
   1   5  -9     1532.60     1470.77    121.22 o
   3   5  -9     2587.17     2360.47    117.48 o
   5   5  -9       52.34       75.62     27.01 o
 -12   6  -9        2.10      -22.57     41.15 o
 -10   6  -9       41.72       66.26     37.22 o
  -8   6  -9     2322.54     2614.05     69.72 o
  -6   6  -9       89.67      330.23     62.72 o
  -4   6  -9      921.93     1060.94     43.59 o
  -2   6  -9      490.76      459.44     30.69 o
   0   6  -9     1993.55     2022.74     50.47 o
   2   6  -9       63.71       97.23     35.11 o
   4   6  -9      429.59      391.61     51.31 o
   6   6  -9       37.23       45.91     27.01 o
 -11   7  -9      836.60      643.16     56.84 o
  -9   7  -9      445.88      497.36     49.89 o
  -7   7  -9     1214.90     1245.74     56.67 o
  -5   7  -9      431.12      587.19     37.21 o
  -3   7  -9      644.96      554.79     43.87 o
  -1   7  -9      312.84      325.20     33.36 o
   1   7  -9     4918.94     4495.43    185.00 o
   3   7  -9     1085.83      979.03     86.42 o
   5   7  -9     3201.55     2996.50    147.19 o
 -10   8  -9       74.71       42.41     44.05 o
  -8   8  -9     1926.57     2013.19     75.46 o
  -6   8  -9      487.75      634.50     73.09 o
  -4   8  -9       54.03       90.46     18.62 o
  -2   8  -9    10869.54    11276.84    198.57 o
   0   8  -9       81.74       59.42     35.11 o
   2   8  -9      234.87      220.11     55.37 o
   4   8  -9       34.99       90.48     39.16 o
   6   8  -9      577.46      577.96     70.22 o
  -9   9  -9      719.55      738.98     61.85 o
  -7   9  -9     1030.62      985.30     53.28 o
  -5   9  -9      117.74      138.84     33.68 o
  -3   9  -9      410.17      320.30     39.16 o
  -1   9  -9     1252.73     1051.95    108.03 o
   1   9  -9      277.19      330.84     60.77 o
   3   9  -9      284.02      363.25     66.17 o
   5   9  -9      987.19      861.55     93.18 o
  -8  10  -9       12.47       26.30     21.20 o
  -6  10  -9      673.53      651.80     52.79 o
  -4  10  -9      123.76      176.51     34.98 o
  -2  10  -9       31.10        5.40     28.36 o
   0  10  -9      321.30      537.45     81.02 o
   2  10  -9      172.75      120.18     41.86 o
   4  10  -9       54.76       56.72     41.86 o
  -7  11  -9      100.04      164.30     32.53 o
  -5  11  -9       37.45       25.14     25.73 o
  -3  11  -9      582.90      560.41     89.13 o
  -1  11  -9      237.06      206.61     63.47 o
   1  11  -9      412.77      340.30     72.92 o
   3  11  -9      275.56      228.21     59.42 o
   5  11  -9       35.70       91.83     40.51 o
  -6  12  -9       20.39       47.94     27.97 o
  -4  12  -9      168.05      172.85     60.77 o
  -2  12  -9      742.51      742.71    103.98 o
   0  12  -9      197.49      271.43     66.17 o
   2  12  -9     1138.60      950.67    113.43 o
   4  12  -9        5.94       78.32     47.26 o
   6  12  -9       14.69       60.77     43.21 o
   8  12  -9       63.84        0.00     47.26 o
  -3  13  -9        9.24       -6.75     40.51 o
  -1  13  -9      370.01      507.74     95.88 o
   1  13  -9      391.32      293.03     72.92 o
   3  13  -9       62.31       -9.45     41.86 o
 -12   0  -8       78.23       54.02     41.86 o
 -10   0  -8     6351.58     6626.33    259.27 o
  -8   0  -8      586.62      523.95     68.87 o
  -6   0  -8      218.70      366.33     44.56 o
  -4   0  -8      654.31      606.67     38.84 o
  -2   0  -8    15053.15    16746.11    241.72 o
   0   0  -8     6613.71     7278.57    159.35 o
   2   0  -8      920.90     1319.33     68.87 o
   4   0  -8      818.16     1138.37     63.47 o
   6   0  -8    18620.88    19571.12    252.52 o
 -13   1  -8      256.39      322.04     54.43 o
 -11   1  -8      777.05      871.03     61.03 o
  -9   1  -8     1607.29     1398.93     68.39 o
  -7   1  -8     3832.26     3493.95     61.75 o
  -5   1  -8     2246.76     2485.73     71.66 o
  -3   1  -8     4210.66     4142.53     68.19 o
  -1   1  -8     7102.26     6826.83     69.70 o
   1   1  -8     8556.57     8551.10    120.27 o
   3   1  -8      289.93      409.11     29.80 o
   5   1  -8     3603.22     3064.08     73.78 o
   7   1  -8      426.61      353.80     37.81 o
 -12   2  -8       13.91       88.04     45.14 o
 -10   2  -8       79.39      109.61     27.35 o
  -8   2  -8     2055.98     2109.90     90.05 o
  -6   2  -8      138.28      167.14     14.24 o
  -4   2  -8     3150.70     3677.79     56.76 o
  -2   2  -8     1986.82     2177.87     42.76 o
   0   2  -8     8476.03     9669.96    781.87 o
   2   2  -8     1063.48     1187.93     48.59 o
   4   2  -8      397.19      509.76    220.11 o
   6   2  -8      553.09      547.47     34.34 o
 -13   3  -8       22.18       26.96     24.19 o
 -11   3  -8       59.00       70.42     24.51 o
  -9   3  -8      660.50      614.10     41.17 o
  -7   3  -8      895.55      827.53     35.81 o
  -5   3  -8     4205.21     4151.85     73.78 o
  -3   3  -8     1724.42     1746.52     71.75 o
  -1   3  -8     3921.70     3583.19    125.87 o
   1   3  -8     1170.33     1274.80     56.12 o
   3   3  -8       75.92       66.51     16.48 o
   5   3  -8     9704.91     8783.62    137.66 o
 -12   4  -8      124.33      122.22     28.75 o
 -10   4  -8     2926.51     2910.46     89.24 o
  -8   4  -8       89.31       97.63     16.88 o
  -6   4  -8      678.84      763.75     45.39 o
  -4   4  -8        2.55      248.34     60.75 o
  -2   4  -8      840.81      918.52     44.24 o
   0   4  -8     2025.42     2263.27     51.29 o
   2   4  -8     6537.90     6708.73    222.14 o
   4   4  -8    16524.25    17721.09    280.88 o
   6   4  -8     6139.12     6283.34    160.70 o
 -11   5  -8       54.44       45.61     26.70 o
  -9   5  -8     1015.82      877.70     49.07 o
  -7   5  -8     2833.35     2651.44     80.15 o
  -5   5  -8       37.05       58.14     14.59 o
  -3   5  -8     5232.76     5070.79    106.54 o
  -1   5  -8     6243.20     5698.52    174.06 o
   1   5  -8     2053.03     1661.24    169.47 o
   3   5  -8     6668.84     7148.93    197.16 o
   5   5  -8       55.03       54.02     25.66 o
 -12   6  -8       36.52       60.57     27.98 o
 -10   6  -8      630.12      751.55     66.38 o
  -8   6  -8      650.35      773.46     44.31 o
  -6   6  -8     1983.77     1986.44     54.88 o
  -4   6  -8     3294.54     3492.15     75.48 o
  -2   6  -8      105.31      119.69     16.34 o
   0   6  -8     6406.92     6513.10     86.80 o
   2   6  -8     1187.38     1362.54     95.88 o
   4   6  -8     1623.48     1929.70    110.73 o
   6   6  -8      383.28      521.25     58.07 o
 -11   7  -8      469.31      431.95     55.02 o
  -9   7  -8      874.26      838.39     66.79 o
  -7   7  -8      528.47      610.13     41.45 o
  -5   7  -8      325.25      389.25     30.31 o
  -3   7  -8      547.78      521.53     35.59 o
  -1   7  -8      754.31      751.60     35.55 o
   1   7  -8     1488.08     1430.06    105.33 o
   3   7  -8     1399.29     1384.14    102.63 o
   5   7  -8       98.72      108.03     33.76 o
 -10   8  -8       17.08       21.46     28.42 o
  -8   8  -8      971.71      990.96     54.13 o
  -6   8  -8       19.68       63.66     17.38 o
  -4   8  -8      357.70      392.53     29.45 o
  -2   8  -8      564.77      585.09     89.80 o
   0   8  -8       33.00       36.46     35.11 o
   2   8  -8      707.26      745.41     82.37 o
   4   8  -8       69.02      113.43     37.81 o
   6   8  -8      725.82      726.51     76.97 o
 -11   9  -8       18.35      -14.85     40.51 o
  -9   9  -8      455.85      526.75     52.78 o
  -7   9  -8      471.58      439.03     39.24 o
  -5   9  -8      505.96      521.69     44.12 o
  -3   9  -8      600.68      568.43     52.83 o
  -1   9  -8     1175.30     1076.26    108.03 o
   1   9  -8     1287.23     1173.48    108.03 o
   3   9  -8      591.67      807.53     89.13 o
   5   9  -8     1222.24     1042.50     97.23 o
  -8  10  -8        9.71      -13.44     20.40 o
  -6  10  -8      885.40      892.46     60.77 o
  -4  10  -8     1844.48     1984.61    101.13 o
  -2  10  -8       48.83       47.26     45.91 o
   0  10  -8     2164.48     2159.26    152.59 o
   2  10  -8       49.35      117.48     44.56 o
   4  10  -8      811.01      806.18     91.83 o
   8  10  -8       13.19       17.55     32.41 o
  -7  11  -8      321.42      283.65     39.76 o
  -5  11  -8        0.44       17.38     20.81 o
  -3  11  -8      227.16      225.51     64.82 o
  -1  11  -8      707.64      744.06     99.93 o
   1  11  -8      774.57      722.46     97.23 o
   3  11  -8     1436.11     1313.92    124.24 o
   5  11  -8       59.85       60.77     37.81 o
   7  11  -8      881.42     1020.89    125.59 o
  -8  12  -8       54.16       58.07     35.11 o
  -6  12  -8       41.75       39.80     29.02 o
  -4  12  -8      297.66      322.74     71.57 o
  -2  12  -8      192.61      212.01     67.52 o
   0  12  -8       23.69       -4.05     36.46 o
   2  12  -8      160.45      171.50     56.72 o
   4  12  -8       28.72       12.15     31.06 o
   6  12  -8      118.08       70.22     54.02 o
   8  12  -8        0.64       41.86     40.51 o
  -5  13  -8      347.10      291.68     71.57 o
  -3  13  -8       16.58       43.49     27.49 o
  -1  13  -8      530.79      438.87     85.07 o
   1  13  -8      285.86      237.67     68.87 o
   3  13  -8       11.02        3.96     26.91 o
   5  13  -8      652.01      619.83    112.08 o
   2  14  -8      120.77      106.68     55.37 o
   4  14  -8        6.46      156.64     55.37 o
 -13   1  -7      196.01      288.27     42.00 o
 -11   1  -7     1165.10     1064.08     68.01 o
  -9   1  -7     1610.19     1689.39     74.45 o
  -7   1  -7     2257.74     2298.04     71.33 o
  -5   1  -7     1788.18     1855.33     37.40 o
  -3   1  -7     4033.53     3469.35     68.02 o
  -1   1  -7     4706.71     4955.20     58.46 o
   1   1  -7     3960.45     4037.17    168.80 o
   3   1  -7      508.75      658.23     32.85 o
   5   1  -7     1831.94     1391.57     90.48 o
 -14   2  -7      370.12      475.34     87.77 o
 -12   2  -7     1535.70     1543.94     82.75 o
 -10   2  -7      237.33      264.82     34.40 o
  -8   2  -7     8450.38     8854.85    142.09 o
  -6   2  -7      642.08      676.61     24.72 o
  -4   2  -7       56.31      331.04     52.51 o
  -2   2  -7     3902.03     4238.68     95.51 o
   0   2  -7    10525.70    11533.81    452.38 o
   2   2  -7     4313.17     4546.92    170.15 o
   4   2  -7     9613.90    10315.34    130.02 o
   6   2  -7     3985.10     3933.67    108.03 o
 -13   3  -7       13.85        7.95     38.23 o
 -11   3  -7      448.68      429.58     45.41 o
  -9   3  -7     1101.59     1183.70     55.04 o
  -7   3  -7      331.86      277.96     22.17 o
  -5   3  -7     6775.02     6602.33     82.18 o
  -3   3  -7      718.75      668.90     24.50 o
  -1   3  -7     3210.22     2704.67     81.45 o
   1   3  -7      951.85      925.95     93.18 o
   3   3  -7     1020.42      993.00     45.17 o
   5   3  -7    12456.38    12653.10    209.31 o
 -12   4  -7       15.98       31.17     24.49 o
 -10   4  -7       63.97       85.32     22.97 o
  -8   4  -7      124.81       59.52     13.78 o
  -6   4  -7       80.29      168.36     19.34 o
  -4   4  -7      688.08      792.64     30.68 o
  -2   4  -7     3679.48     3563.39     72.90 o
   0   4  -7      343.67      381.87     22.85 o
   2   4  -7    10102.05    10683.56    156.97 o
   4   4  -7      660.91      757.57     58.07 o
   6   4  -7     1447.50     1466.52     76.97 o
 -13   5  -7      609.84      460.48     94.53 o
 -11   5  -7       79.13       36.13     25.55 o
  -9   5  -7      803.02      758.35     45.97 o
  -7   5  -7      772.90      686.99     40.61 o
  -5   5  -7       19.89       12.50     10.59 o
  -3   5  -7     5643.94     5298.48    102.07 o
  -1   5  -7     2426.53     2169.45     52.11 o
   1   5  -7     1516.22     1225.75     52.66 o
   3   5  -7    16590.67    15463.25    279.53 o
   5   5  -7     1005.34      983.08     71.57 o
 -12   6  -7       44.16       54.15     25.98 o
 -10   6  -7       58.19      135.23     32.19 o
  -8   6  -7     1288.12     1517.90     59.95 o
  -6   6  -7      545.35      711.20     32.92 o
  -4   6  -7     1328.08     1410.72    114.02 o
  -2   6  -7        6.60       23.51     12.72 o
   0   6  -7      283.14      281.93     19.71 o
   2   6  -7     2918.09     2831.88    214.04 o
   4   6  -7      611.92      737.31     68.87 o
   6   6  -7      889.89     1061.40     78.32 o
 -11   7  -7      724.72      725.37     63.64 o
  -9   7  -7      352.79      303.92     38.15 o
  -7   7  -7       15.17       15.82     15.59 o
  -5   7  -7     1197.53     1128.85     48.50 o
  -3   7  -7       41.76       58.46     15.83 o
  -1   7  -7      798.03      817.98     35.87 o
   1   7  -7      380.17      313.67     27.97 o
   3   7  -7      623.49      556.36     64.82 o
   5   7  -7      314.44      392.96     55.37 o
 -10   8  -7       83.11       82.12     30.04 o
  -8   8  -7     4054.94     4297.09    107.85 o
  -6   8  -7      778.90      798.21     44.51 o
  -4   8  -7        4.05       24.17     14.45 o
  -2   8  -7     7559.55     8403.93    171.52 o
   0   8  -7       24.52       21.83     16.48 o
   2   8  -7     3890.37     3586.62    170.15 o
   4   8  -7      108.52      110.73     45.91 o
   6   8  -7       19.75       52.66     25.66 o
 -11   9  -7        5.66      -43.21     43.21 o
  -9   9  -7       70.86      103.80     33.14 o
  -7   9  -7      215.29      218.51     28.89 o
  -5   9  -7     1703.49     1742.43     78.51 o
  -3   9  -7      300.59      310.51     40.55 o
  -1   9  -7     1794.02     1611.67     79.43 o
   1   9  -7     2112.11     2221.38    145.84 o
   3   9  -7      435.39      413.22     67.52 o
   5   9  -7     3007.86     2726.43    152.59 o
  -8  10  -7       11.19       -2.94     18.93 o
  -6  10  -7     2146.88     2320.57     95.81 o
  -4  10  -7      149.76      259.20     40.87 o
  -2  10  -7       99.26       81.02     40.51 o
   0  10  -7     1170.87     1327.43    124.24 o
   2  10  -7       43.07       49.96     32.41 o
   4  10  -7      116.15      148.54     43.21 o
   8  10  -7        0.96        8.10     32.41 o
  -9  11  -7       13.60        4.05     33.76 o
  -7  11  -7      263.96      180.62     32.89 o
  -5  11  -7       59.27       66.10     26.83 o
  -3  11  -7      120.55       70.22     39.16 o
  -1  11  -7      412.66      384.86     85.07 o
   1  11  -7      841.75      767.02     98.58 o
   3  11  -7     1310.15     1165.38    118.83 o
   5  11  -7       31.12        8.10     29.71 o
   7  11  -7     1022.22     1103.26    130.99 o
  -8  12  -7       76.31       72.59     27.64 o
  -6  12  -7        2.46        6.61     22.23 o
  -4  12  -7      389.28      488.28     89.80 o
  -2  12  -7     2155.76     2351.02    179.60 o
   0  12  -7     1087.51     1142.43    126.94 o
   2  12  -7      213.13      171.50     52.66 o
   4  12  -7       99.94      112.38     32.85 o
   6  12  -7       35.50      -10.80     55.37 o
   8  12  -7       50.85      195.81     64.82 o
  -5  13  -7      504.45      590.69     71.09 o
  -3  13  -7       10.04       -3.41     28.20 o
  -1  13  -7      415.73      511.29     68.23 o
   1  13  -7      200.23      213.69     71.57 o
   3  13  -7        5.20       -5.34     76.97 o
   5  13  -7      619.47      769.72    118.83 o
   2  14  -7      220.24      147.19     58.07 o
   4  14  -7        8.75       64.82     37.81 o
 -14   0  -6      441.50      322.74     75.62 o
 -12   0  -6     1387.42     1523.23    135.04 o
 -10   0  -6     6994.75     7074.43    189.73 o
  -8   0  -6      283.41      266.77     37.09 o
  -6   0  -6     6829.11     6471.91     96.64 o
  -4   0  -6    15170.31    17389.70    145.28 o
  -2   0  -6     1440.28     2017.47     72.92 o
   0   0  -6     2138.69     2822.30     85.07 o
   2   0  -6    19511.47    20421.86    225.51 o
   4   0  -6    11198.63    12649.05    176.90 o
   6   0  -6      298.05      301.14     28.36 o
 -13   1  -6      103.82      101.21     30.93 o
 -11   1  -6     1521.67     1453.34     78.54 o
  -9   1  -6     1590.32     1538.19     70.62 o
  -7   1  -6     1181.51     1070.61     31.25 o
  -5   1  -6      758.84      644.24     21.48 o
  -3   1  -6     4911.14     4407.69     61.45 o
  -1   1  -6     1294.59     1211.64     42.57 o
   1   1  -6      260.70      279.03     35.79 o
   3   1  -6     1351.77     1434.57    136.39 o
   5   1  -6      945.33      757.56     31.89 o
 -14   2  -6      223.93      379.46     81.02 o
 -12   2  -6     1032.26     1171.82     72.73 o
 -10   2  -6        4.22       -0.23     21.56 o
  -8   2  -6      136.11      238.34     30.36 o
  -6   2  -6     3965.58     4543.25    107.50 o
  -4   2  -6     7551.89     8249.64    131.35 o
  -2   2  -6     6413.01     7376.03    227.07 o
   0   2  -6     4594.92     5626.03    274.13 o
   2   2  -6    17734.76    19770.18    446.30 o
   4   2  -6     3812.51     4126.61    385.53 o
   6   2  -6     1299.04     1411.15     59.42 o
 -13   3  -6        6.43       12.37     22.58 o
 -11   3  -6     1477.02     1373.88     73.94 o
  -9   3  -6      840.94      862.50     47.49 o
  -7   3  -6      127.78      137.35     17.15 o
  -5   3  -6     8150.47     8197.97    145.21 o
  -3   3  -6     1468.10     1432.46     34.31 o
  -1   3  -6     3763.31     3211.05    180.51 o
   1   3  -6      149.95      157.93     69.40 o
   3   3  -6     2244.30     2133.54     62.83 o
   5   3  -6    16691.91    15740.08    217.41 o
 -12   4  -6       32.39       31.13     19.10 o
 -10   4  -6     2216.05     2362.14     79.97 o
  -8   4  -6      574.98      539.73     30.14 o
  -6   4  -6     1542.56     2067.02    204.54 o
  -4   4  -6        6.71        9.63     11.67 o
  -2   4  -6     4231.66     4572.37    172.69 o
   0   4  -6     9583.67    10185.63    381.87 o
   2   4  -6    10083.16     9898.32    199.86 o
   4   4  -6     3726.74     3870.20    124.24 o
   6   4  -6     8586.64     9161.01    179.60 o
 -13   5  -6      768.81      848.04    120.18 o
 -11   5  -6      115.15       71.15     28.58 o
  -9   5  -6     2030.80     2145.11     86.54 o
  -7   5  -6     1037.69     1049.76     41.32 o
  -5   5  -6      295.97      263.18     20.65 o
  -3   5  -6     9771.62     9553.21    124.50 o
  -1   5  -6      491.55      443.13     24.34 o
   1   5  -6     1301.16      873.22     35.58 o
   3   5  -6    14877.49    14758.35    266.03 o
   5   5  -6      452.77      456.43     47.26 o
 -12   6  -6        4.84       21.75     23.77 o
 -10   6  -6      931.57      997.81     64.91 o
  -8   6  -6       50.82       94.23     27.37 o
  -6   6  -6     1580.78     1774.19     57.37 o
  -4   6  -6    11263.25    11764.63    153.01 o
  -2   6  -6     6603.02     7070.65    104.63 o
   0   6  -6     3240.11     2995.30     61.08 o
   2   6  -6     3220.91     3018.07     69.66 o
   4   6  -6     3742.34     4043.05    152.59 o
   6   6  -6     2005.19     2160.61    106.68 o
 -11   7  -6      996.22      967.28     70.52 o
  -9   7  -6      192.53      164.38     31.62 o
  -7   7  -6      480.54      515.64     35.60 o
  -5   7  -6     1543.48     1399.57     75.20 o
  -3   7  -6       57.51       30.64     18.24 o
  -1   7  -6      677.08      707.01     32.62 o
   1   7  -6       15.35       11.72     12.47 o
   3   7  -6      446.00      510.45     62.12 o
   5   7  -6     1144.84     1083.01     83.72 o
 -10   8  -6       26.59       65.93     45.46 o
  -8   8  -6      413.33      560.03     42.58 o
  -6   8  -6      656.42      626.59     39.53 o
  -4   8  -6      936.54      859.33    120.20 o
  -2   8  -6      517.59      692.52     53.80 o
   0   8  -6      400.67      387.95     36.21 o
   2   8  -6     1126.97     1023.59     95.88 o
   4   8  -6     2255.63     2225.43    129.64 o
   6   8  -6        7.43       90.48     31.06 o
   8   8  -6      642.80      602.27     83.72 o
 -11   9  -6       72.75      132.34     55.37 o
  -9   9  -6      120.62      111.90     29.26 o
  -7   9  -6      117.37      106.31     22.58 o
  -5   9  -6      905.01     1006.75     59.09 o
  -3   9  -6     1113.05     1061.13     71.03 o
  -1   9  -6     1754.69     1919.41     85.54 o
   1   9  -6     2424.34     2318.61    149.89 o
   3   9  -6      618.10      675.19     82.37 o
   5   9  -6     2141.70     2074.19    133.69 o
   7   9  -6       30.64       75.62     32.41 o
 -10  10  -6      190.29      229.57     87.77 o
  -8  10  -6       41.40       64.64     23.59 o
  -6  10  -6      422.62      464.69     45.32 o
  -4  10  -6     2710.98     2992.96    124.15 o
  -2  10  -6      765.82      727.57     58.72 o
   0  10  -6     1308.61     1427.36    122.88 o
   2  10  -6       56.58       82.37     37.81 o
   4  10  -6     1369.17     1438.16    120.18 o
   6  10  -6       26.14      -25.66     58.07 o
   8  10  -6        3.73      -36.46     40.51 o
  -9  11  -6      170.70      137.74     47.26 o
  -7  11  -6      140.54      140.07     30.01 o
  -5  11  -6       71.92       50.41     20.28 o
  -3  11  -6      335.20      440.23     76.97 o
  -1  11  -6      779.05      650.89     95.88 o
   1  11  -6      433.03      417.27     76.97 o
   3  11  -6     2032.51     1855.43    148.54 o
   5  11  -6       51.78       51.07     23.38 o
   7  11  -6      653.96      814.28    110.73 o
  -8  12  -6      287.11      173.28     38.59 o
  -6  12  -6       37.74       36.17     24.39 o
  -4  12  -6      767.28      909.54     81.16 o
  -2  12  -6      545.87      801.45     78.30 o
   0  12  -6      154.54      185.55     40.16 o
   2  12  -6       26.45      246.61     49.30 o
   4  12  -6       16.59       16.98     38.49 o
   6  12  -6       10.46       28.36     44.56 o
   8  12  -6       27.53       24.31     43.21 o
  -5  13  -6      696.70      604.66     71.97 o
  -3  13  -6       43.38       54.53     30.76 o
  -1  13  -6      233.40      196.85     45.95 o
   1  13  -6        1.80      -36.91     36.91 o
   3  13  -6       48.02       44.14     33.22 o
   5  13  -6      523.10      673.84    113.43 o
  -2  14  -6        7.65       -5.40     43.21 o
   0  14  -6      295.71      224.90     52.28 o
   2  14  -6        4.69      121.53     60.77 o
   4  14  -6       60.28       55.37     45.91 o
 -13   1  -5       47.99       56.94     29.97 o
 -11   1  -5      577.96      574.54     49.61 o
  -9   1  -5     1536.08     1539.36     69.59 o
  -7   1  -5      407.82      414.39     18.70 o
  -5   1  -5     1249.54     1205.67     28.89 o
  -3   1  -5     7025.68     6314.13    188.13 o
  -1   1  -5       15.62       18.02      5.40 o
   1   1  -5       42.72       40.39     10.95 o
   3   1  -5     3395.20     3081.99     59.95 o
   5   1  -5     1306.11     1020.36     73.60 o
 -14   2  -5       78.48      -35.11     52.66 o
 -12   2  -5     2395.54     2455.55    101.20 o
 -10   2  -5      101.00       47.78     20.46 o
  -8   2  -5     7920.83     7739.75    122.71 o
  -6   2  -5     3766.69     4035.14     74.08 o
  -4   2  -5     7505.73     7779.38    110.72 o
  -2   2  -5     3233.07     6655.46    312.05 o
   0   2  -5     3799.83     3937.38    102.25 o
   2   2  -5   202720.83   219958.59   6470.36 o
   4   2  -5     4033.45     4211.42     74.19 o
   6   2  -5       55.79      113.43     17.55 o
 -13   3  -5       14.73       23.57     23.25 o
 -11   3  -5     1677.17     1592.35     81.15 o
  -9   3  -5     1046.20      995.99     56.94 o
  -7   3  -5      246.79      255.08     20.18 o
  -5   3  -5    10904.68    10816.98     91.09 o
  -3   3  -5     3107.12     2985.48     62.81 o
  -1   3  -5    10196.49     8941.37    201.93 o
   1   3  -5      822.56      739.09    111.94 o
   3   3  -5     1803.97     1663.67     71.57 o
   5   3  -5     5910.79     5859.32    126.94 o
 -12   4  -5       28.60       59.14     21.00 o
 -10   4  -5       72.76      171.95     28.85 o
  -8   4  -5      658.84      789.99     35.22 o
  -6   4  -5      134.05      185.35     21.93 o
  -4   4  -5      259.14      284.47     21.23 o
  -2   4  -5     5335.41     5567.51    119.65 o
   0   4  -5     3116.36     3319.95     51.04 o
   2   4  -5     2365.33     2213.24    230.24 o
   4   4  -5      201.52      185.00     31.06 o
   6   4  -5     4324.45     4552.15    121.53 o
 -13   5  -5     1032.37      983.52     74.47 o
 -11   5  -5      152.04      118.86     27.68 o
  -9   5  -5     2396.93     2405.68     77.08 o
  -7   5  -5     2556.93     2538.99     66.06 o
  -5   5  -5      465.58      438.22     23.80 o
  -3   5  -5     7417.34     7449.51    272.59 o
  -1   5  -5     1580.12     1429.56     42.24 o
   1   5  -5     1065.99      790.81     36.73 o
   3   5  -5    10487.34     8501.92    268.73 o
   5   5  -5      402.02      405.12     43.21 o
 -12   6  -5       18.29       42.65     25.82 o
 -10   6  -5       43.37       59.81     32.05 o
  -8   6  -5       15.33       -3.32     15.62 o
  -6   6  -5      454.36      618.94     37.22 o
  -4   6  -5     1354.32     1659.30    171.72 o
  -2   6  -5     2913.07     2983.24     67.74 o
   0   6  -5      233.48      170.23     13.57 o
   2   6  -5     1773.65     1682.67     56.04 o
   4   6  -5     1673.68     1758.67     53.58 o
   6   6  -5      246.42      293.03     40.51 o
   8   6  -5       42.60       27.01     22.96 o
 -11   7  -5     1012.66     1029.89     71.79 o
  -9   7  -5       83.84       72.26     23.85 o
  -7   7  -5      115.12      119.03     20.48 o
  -5   7  -5     2698.58     2470.05    103.17 o
  -3   7  -5      528.20      486.57     32.55 o
  -1   7  -5      748.92      615.14     32.69 o
   1   7  -5       91.49      128.29     25.66 o
   3   7  -5      438.21      376.76     54.02 o
   5   7  -5     1434.18     1392.25     94.53 o
 -10   8  -5       27.29       46.72     26.06 o
  -8   8  -5       33.52       43.53     18.64 o
  -6   8  -5      132.40      155.50     22.55 o
  -4   8  -5      171.39      188.94     25.65 o
  -2   8  -5     1768.28     1847.33    108.03 o
   0   8  -5      367.55      441.58     49.96 o
   2   8  -5     1324.10     1381.44    106.68 o
   4   8  -5        7.30       31.06     28.36 o
   6   8  -5       66.04       21.61     20.26 o
   8   8  -5     3447.50     3525.85    189.05 o
 -11   9  -5      450.78      503.69     98.58 o
  -9   9  -5      152.12      167.61     46.43 o
  -7   9  -5      189.14      180.33     26.14 o
  -5   9  -5      626.48      654.21     47.56 o
  -3   9  -5     1046.29      993.88     90.48 o
  -1   9  -5      757.46      834.54     72.92 o
   3   9  -5      904.09      854.79     90.48 o
   5   9  -5     1661.55     1408.45    112.08 o
   7   9  -5      100.44       -5.40     52.66 o
 -10  10  -5       55.48       -9.01     33.94 o
  -8  10  -5      131.57      132.06     38.90 o
  -6  10  -5     1548.61     1787.44     84.20 o
  -4  10  -5      292.80      320.18     44.61 o
  -2  10  -5      442.58      522.60     64.82 o
   2  10  -5       26.36       76.97     37.81 o
   4  10  -5      510.40      660.34     85.07 o
   6  10  -5      202.86      172.85     44.56 o
   8  10  -5       50.66       60.77     37.81 o
  -9  11  -5      243.62      216.06     64.82 o
  -7  11  -5      261.14      266.60     38.55 o
  -5  11  -5      135.52       96.18     21.72 o
  -3  11  -5      266.28      325.90     47.00 o
   1  11  -5      170.79      199.86     60.77 o
   3  11  -5      685.63      586.33     65.14 o
   5  11  -5       20.50      -19.38     28.73 o
   7  11  -5      292.31      376.76     83.72 o
  -8  12  -5      155.25      142.01     47.26 o
  -6  12  -5       95.67       77.59     36.14 o
  -4  12  -5      422.76      434.78     58.15 o
  -2  12  -5     1199.25     1507.03    103.01 o
   0  12  -5      118.46       94.28     36.31 o
   2  12  -5      540.69      414.08     61.44 o
   4  12  -5       63.68       86.20     29.72 o
   6  12  -5       93.10      110.73     39.16 o
   8  12  -5      307.35      294.38     72.92 o
  -7  13  -5       49.52       91.83     44.56 o
  -5  13  -5      166.46      180.36     37.20 o
  -3  13  -5       87.42       51.99     34.38 o
  -1  13  -5      201.09      156.83     56.72 o
   1  13  -5       10.17       -6.65     35.95 o
   3  13  -5       75.55       38.76     50.64 o
   5  13  -5      501.14      467.23     91.83 o
  -4  14  -5       13.53      170.15     59.42 o
  -2  14  -5       13.95        4.05     39.16 o
   0  14  -5      333.95      323.71     56.81 o
   2  14  -5      132.91      149.89     54.02 o
   4  14  -5        3.66      -28.36     36.46 o
 -14   0  -4     1018.61      877.75    116.13 o
 -12   0  -4       50.89       53.81     28.22 o
 -10   0  -4      457.54      379.96     45.80 o
  -8   0  -4      318.04      344.44     37.71 o
  -6   0  -4      141.56      170.65     15.93 o
  -4   0  -4      338.20      514.25     24.09 o
  -2   0  -4     6486.35     9551.27    126.94 o
   0   0  -4     2338.81     2776.39     67.52 o
   2   0  -4    59095.87    63835.36    314.64 o
   4   0  -4    26339.14    28028.58    214.71 o
 -13   1  -4       97.78      128.41     31.26 o
 -11   1  -4       61.18       97.81     23.61 o
  -9   1  -4     1526.24     1630.28     60.75 o
  -7   1  -4      239.38      287.43     32.81 o
  -5   1  -4     2344.62     2085.26     34.12 o
  -3   1  -4     8449.16     8576.25    110.62 o
  -1   1  -4     1076.17      928.33     19.86 o
   1   1  -4      773.60      608.54     24.77 o
   3   1  -4    18472.94    16979.96    124.91 o
   5   1  -4     1284.85     1292.32     43.21 o
 -14   2  -4        1.24       -5.94     30.50 o
 -12   2  -4      283.17      576.44     84.94 o
 -10   2  -4       67.01       75.12     24.27 o
  -8   2  -4       53.11       57.05     19.70 o
  -6   2  -4     1160.52     1286.74     29.31 o
  -4   2  -4     2692.15     2561.26     37.88 o
  -2   2  -4     3940.12     5260.15    163.98 o
   0   2  -4    26056.35    26886.52    592.88 o
   2   2  -4   146590.52   158345.88   4934.31 o
   4   2  -4     3379.46     4120.02     89.13 o
   6   2  -4     2271.86     2186.27     56.72 o
 -13   3  -4        3.44       35.84     23.92 o
 -11   3  -4     1046.29      990.37     55.57 o
  -9   3  -4     2025.76     2012.23     68.29 o
  -7   3  -4      837.92      859.08     33.64 o
  -5   3  -4     8532.52     8192.46    144.79 o
  -3   3  -4     3802.04     3519.46     75.32 o
  -1   3  -4    12142.10    10812.29    107.40 o
   1   3  -4    10505.37     9065.23    315.99 o
   3   3  -4     2634.98     2513.06     83.72 o
   5   3  -4      740.45      950.67     48.61 o
 -12   4  -4       90.54      118.94     31.28 o
 -10   4  -4     5699.38     5789.77    121.36 o
  -8   4  -4     1507.28     1456.61     46.42 o
  -6   4  -4     5329.36     5940.93    149.95 o
  -4   4  -4      109.65      186.96     15.00 o
  -2   4  -4     1128.50     1142.13     43.85 o
   0   4  -4     3096.50     3097.90     47.57 o
   2   4  -4     3196.44     3554.70    145.17 o
   4   4  -4     2653.28     2564.38     93.18 o
   6   4  -4      285.03      157.99     24.31 o
 -13   5  -4      634.71      633.54     61.29 o
 -11   5  -4      192.01      168.12     34.30 o
  -9   5  -4     1366.66     1396.76     73.23 o
  -7   5  -4     4300.99     4134.58    156.62 o
  -5   5  -4      357.93      395.16     22.54 o
  -3   5  -4     5588.83     5128.45    179.60 o
  -1   5  -4     1577.41     1497.06     32.86 o
   1   5  -4     2168.46     1929.70     66.17 o
   3   5  -4     5468.37     4753.50     83.72 o
   5   5  -4      732.31      677.89     55.37 o
 -12   6  -4      307.87      355.04     46.36 o
 -10   6  -4      217.58      214.95     36.05 o
  -8   6  -4        4.12       -1.18     14.81 o
  -6   6  -4     1266.55     1354.41     42.94 o
  -4   6  -4    10989.18    11778.33    121.02 o
  -2   6  -4      630.04      661.90     27.18 o
   0   6  -4      806.65     1059.68     33.93 o
   2   6  -4       58.18       39.16     13.50 o
   4   6  -4       37.75       32.72     11.45 o
   6   6  -4     2785.49     2897.92    117.48 o
   8   6  -4      151.26      156.64     36.46 o
 -11   7  -4      774.09      784.37     64.18 o
  -9   7  -4       68.16      127.92     28.25 o
  -7   7  -4       91.95      100.99     19.26 o
  -5   7  -4     2657.77     2618.11    129.48 o
  -3   7  -4      890.27      950.10     52.47 o
  -1   7  -4     4285.45     3849.63     81.02 o
   1   7  -4     1010.68     1031.69     63.47 o
   3   7  -4       84.64       75.62     18.91 o
   5   7  -4     1113.92     1073.56     85.07 o
   7   7  -4      274.91      209.31     48.61 o
 -10   8  -4      131.13      219.41     37.84 o
  -8   8  -4     2567.58     2735.33     85.91 o
  -6   8  -4       19.86        8.25     12.44 o
  -4   8  -4       93.98       81.19     23.64 o
  -2   8  -4      320.76      334.14     29.85 o
   0   8  -4       12.45       29.71     20.26 o
   2   8  -4       65.92        6.75     14.85 o
   4   8  -4       56.55       47.26     28.36 o
   6   8  -4      313.33      230.97     33.38 o
   8   8  -4     1042.26     1004.69     98.58 o
 -11   9  -4      439.98      436.17     87.77 o
  -9   9  -4       83.73       53.65     28.32 o
  -7   9  -4      410.57      384.24     34.70 o
  -5   9  -4      275.85      320.08     29.23 o
  -3   9  -4     1737.61     1546.19    112.08 o
  -1   9  -4      401.90      526.65     60.77 o
   1   9  -4     1674.21     1662.32     94.53 o
   5   9  -4      245.32      187.16     35.29 o
   7   9  -4      204.10      130.99     39.16 o
 -10  10  -4       49.83      156.40     51.59 o
  -8  10  -4      324.82      313.84     40.55 o
  -6  10  -4     1425.74     1422.72     75.62 o
  -4  10  -4     3091.64     3481.40    130.02 o
  -2  10  -4      565.76      595.52     70.22 o
   4  10  -4     1174.07     1095.83    147.19 o
   6  10  -4       97.23      -59.42     63.47 o
   8  10  -4      106.61       33.76     37.81 o
  -9  11  -4      672.00      511.80     90.48 o
  -7  11  -4      306.92      271.91     39.31 o
  -5  11  -4      142.16      153.96     24.53 o
  -3  11  -4      635.26      630.95     60.07 o
  -1  11  -4      829.66      968.23    120.18 o
   1  11  -4      648.27      633.33     98.58 o
   3  11  -4      936.62      756.22    103.98 o
   5  11  -4       54.35       60.77     46.59 o
   7  11  -4       48.73       45.91     47.26 o
  -8  12  -4      415.50      507.06     68.19 o
  -6  12  -4      313.60      454.51     48.33 o
  -4  12  -4      785.11      883.96     74.84 o
  -2  12  -4      843.54     1319.33    141.79 o
   0  12  -4        5.82      -14.85     44.56 o
   2  12  -4      266.21      479.39     82.37 o
   4  12  -4        4.80        8.96     25.63 o
   6  12  -4       72.36      -63.47     63.47 o
   8  12  -4       27.98      -63.47     63.47 o
  -7  13  -4       52.67       79.67     56.72 o
  -5  13  -4      334.69      287.74     41.44 o
  -3  13  -4      104.18       41.68     28.60 o
  -1  13  -4       97.25      -28.36     56.72 o
   1  13  -4      340.05      241.72     64.82 o
   3  13  -4       58.38       34.42     25.18 o
   5  13  -4      437.86      419.97     90.48 o
  -4  14  -4      209.01      191.75     63.47 o
  -2  14  -4       15.71        2.80     24.97 o
   0  14  -4       30.09       56.75     34.61 o
   2  14  -4       44.47       -8.10     45.91 o
   4  14  -4       37.90       90.48     45.91 o
 -13   1  -3      174.17      167.95     31.36 o
 -11   1  -3      585.78      706.90     45.24 o
  -9   1  -3     1108.22     1130.54     50.55 o
  -7   1  -3     1093.92     1195.86     79.41 o
  -5   1  -3     1666.81     1743.71     28.01 o
  -3   1  -3     6741.65     7093.75    168.19 o
  -1   1  -3     5232.35     4574.22    116.75 o
   1   1  -3     7399.01     6541.33    231.59 o
   3   1  -3    34936.14    31219.17   1006.71 o
   5   1  -3     2538.82     2091.75     43.21 o
   7   1  -3     7907.08     6450.79    105.33 o
 -14   2  -3       33.62      -11.37     22.28 o
 -12   2  -3     3867.16     3988.66    145.37 o
 -10   2  -3      140.95      180.65     33.98 o
  -8   2  -3      655.25      518.83     32.53 o
  -6   2  -3     2982.90     3251.96     55.52 o
  -4   2  -3    14011.78    15243.54    280.01 o
  -2   2  -3     2699.06     4330.52    123.68 o
   0   2  -3    39736.66    40115.65    514.62 o
   2   2  -3    88018.16    99077.69    433.47 o
   4   2  -3    21412.97    25064.48    197.16 o
   6   2  -3     4768.94     4133.53     64.82 o
 -13   3  -3       12.41       47.26     23.77 o
 -11   3  -3      925.99      755.85     48.65 o
  -9   3  -3      997.64      943.67     47.93 o
  -7   3  -3      311.05      290.82     21.08 o
  -5   3  -3     9452.88     8345.91     87.45 o
  -3   3  -3     1897.63     1724.88     40.52 o
  -1   3  -3    15134.36    13272.15    203.84 o
   1   3  -3    21652.41    18875.23    123.71 o
   3   3  -3     1582.51     1409.80     60.77 o
   7   3  -3      887.96      698.15     51.31 o
 -12   4  -3       15.89       53.43     26.95 o
 -10   4  -3       38.44      172.83     29.56 o
  -8   4  -3       89.73      126.00     15.56 o
  -6   4  -3      147.63      123.43     14.33 o
  -4   4  -3     3133.37     3242.82    130.04 o
  -2   4  -3    16338.25    18299.27    352.45 o
   0   4  -3     2063.95     2098.67     52.66 o
   2   4  -3    23169.88    24374.43    201.21 o
   4   4  -3       29.84       39.16     16.20 o
   6   4  -3      775.30      908.81     51.31 o
 -13   5  -3      682.10      621.82     60.78 o
 -11   5  -3      268.44      230.09     37.80 o
  -9   5  -3      120.77      119.13     21.84 o
  -7   5  -3     3919.94     3617.94     92.80 o
  -5   5  -3      258.20      237.35     19.88 o
  -3   5  -3     3137.31     3106.87    154.62 o
  -1   5  -3     2736.93     2299.40     91.83 o
   1   5  -3     2935.06     2465.80     79.67 o
   3   5  -3    10446.61     8897.68    145.84 o
   5   5  -3       82.08       43.21     18.91 o
   7   5  -3     1870.24     1408.45     90.48 o
 -12   6  -3      313.22      378.44     48.14 o
 -10   6  -3       60.99      140.53     30.80 o
  -8   6  -3      264.57      280.67     30.99 o
  -6   6  -3      279.66      379.45     34.85 o
  -4   6  -3      126.81       99.63     12.72 o
  -2   6  -3     2164.43     2170.19     49.51 o
   0   6  -3        5.18        1.35     13.50 o
   2   6  -3     1398.79     1378.74     64.82 o
   4   6  -3     3270.06     3459.68    102.63 o
   6   6  -3      281.04      365.76    101.95 o
   8   6  -3      463.20      395.66     54.02 o
 -11   7  -3      225.29      291.81     43.32 o
  -9   7  -3       92.35       66.89     22.94 o
  -7   7  -3      351.19      322.03     29.65 o
  -5   7  -3     5180.61     5187.41    157.05 o
  -3   7  -3      433.23      404.72     25.96 o
  -1   7  -3     6474.12     6029.29    178.25 o
   1   7  -3     1926.23     2012.07     91.83 o
   3   7  -3      406.91      329.49     37.81 o
   7   7  -3      342.09      244.42     49.96 o
 -10   8  -3       63.00       30.03     31.43 o
  -8   8  -3     2616.61     2735.67     85.51 o
  -6   8  -3      460.72      497.77     34.24 o
  -4   8  -3      469.38      566.98     44.99 o
  -2   8  -3       33.88       28.22     13.24 o
   0   8  -3       95.11      113.43     31.06 o
   2   8  -3      128.04      120.18     29.71 o
   6   8  -3      176.93      117.04     23.38 o
   8   8  -3     4568.19     4724.99    209.31 o
 -11   9  -3      212.77      276.83     70.22 o
  -9   9  -3      152.70      119.40     29.00 o
  -7   9  -3      170.64      189.72     26.69 o
  -5   9  -3      177.24      183.79     23.54 o
  -3   9  -3     1117.31     1032.05    145.17 o
  -1   9  -3      142.00      178.25     41.86 o
   1   9  -3     2711.82     2629.20    120.18 o
   3   9  -3      141.70       32.41     55.37 o
   5   9  -3      391.10      397.01     72.92 o
   7   9  -3      291.25      203.91     55.37 o
 -10  10  -3     1467.59     1838.34    166.26 o
  -8  10  -3       57.11       87.23     23.59 o
  -6  10  -3     1660.71     1757.96    122.21 o
  -4  10  -3      809.92      926.62     70.14 o
  -2  10  -3      697.07      854.80     63.44 o
   0  10  -3      626.22      912.30    269.40 o
   2  10  -3       17.68      -55.37     55.37 o
   4  10  -3       67.19      130.99     41.86 o
   6  10  -3       45.81      -74.27     74.27 o
   8  10  -3       79.95       85.07     43.21 o
  -9  11  -3      196.19      147.19     66.17 o
  -7  11  -3      283.58      232.65     38.60 o
  -5  11  -3      306.36      287.37     37.24 o
  -3  11  -3      600.14      557.00    108.71 o
  -1  11  -3      566.99      627.35     58.72 o
   1  11  -3      865.69      795.38    103.98 o
   3  11  -3     1438.21     1471.92    139.09 o
   5  11  -3       71.01       15.62     24.66 o
   7  11  -3       27.44      -56.72     56.72 o
  -8  12  -3      378.55      415.01     69.54 o
  -6  12  -3      223.03      275.59     39.05 o
  -4  12  -3      500.65      533.54     90.48 o
  -2  12  -3     1357.36     1290.97    133.69 o
   0  12  -3      439.81      405.12     83.72 o
   2  12  -3       35.07        4.05     55.37 o
   4  12  -3       35.14      -45.91     45.91 o
   6  12  -3      213.05      197.16     59.42 o
   8  12  -3      398.68      343.00     78.32 o
  -7  13  -3      142.78       99.93     44.56 o
  -5  13  -3       96.69       74.00     23.25 o
  -3  13  -3      234.72      374.06     81.02 o
  -1  13  -3      338.23      298.43     74.27 o
   1  13  -3      618.23      545.56     99.93 o
   3  13  -3        5.43      -47.26     52.66 o
   5  13  -3      504.18      584.72    108.03 o
  -4  14  -3      252.74      139.09     54.02 o
  -2  14  -3        7.85      -25.66     55.37 o
   0  14  -3      108.85       29.71     47.26 o
   2  14  -3      252.01      245.77     68.87 o
   4  14  -3        3.35       79.67     44.56 o
 -14   0  -2      236.25      278.09     52.49 o
 -12   0  -2      438.41      431.12     54.40 o
 -10   0  -2     7748.15     7438.45    183.33 o
  -8   0  -2      694.78      604.43     48.21 o
  -6   0  -2      414.87      319.78     22.98 o
  -4   0  -2    15846.14    18004.69    106.80 o
  -2   0  -2    70073.17    71071.91    238.57 o
   2   0  -2     4457.20     6615.53     74.27 o
 -13   1  -2      831.93      794.52     73.41 o
 -11   1  -2     1143.17     1088.21     55.90 o
  -9   1  -2      222.84      239.08     26.41 o
  -7   1  -2     2733.54     2824.86     67.76 o
  -5   1  -2     1855.58     1508.19     28.80 o
  -3   1  -2     3060.13     3556.35     83.64 o
  -1   1  -2    11136.49     9371.51    239.00 o
   1   1  -2    10423.95     9196.06     73.78 o
   3   1  -2    27178.42    24886.23    141.79 o
   7   1  -2     7460.79     5986.25     91.83 o
 -14   2  -2      225.01      209.99     38.99 o
 -12   2  -2      354.69      445.09     47.81 o
 -10   2  -2      203.21      182.41     29.18 o
  -8   2  -2      358.84      412.29     30.13 o
  -6   2  -2     2077.97     2067.87     40.59 o
  -4   2  -2       54.08       39.00     12.28 o
  -2   2  -2     6819.57     7031.10    147.60 o
   0   2  -2    24540.89    24509.47    163.40 o
   2   2  -2    19393.13    20762.16    187.70 o
   4   2  -2     6719.92     7863.29    102.63 o
   6   2  -2       78.94       49.96     14.85 o
 -13   3  -2       74.69       55.66     32.72 o
 -11   3  -2     1068.59     1008.59     56.04 o
  -9   3  -2      732.49      790.39     53.09 o
  -7   3  -2      183.30      174.71     15.08 o
  -5   3  -2    12145.85    10508.43     88.90 o
  -3   3  -2      356.16      281.61     16.55 o
  -1   3  -2     9658.34     8005.18    134.29 o
   1   3  -2    30333.72    26285.23    189.05 o
   5   3  -2      455.87     1004.69     45.91 o
   7   3  -2     1182.11      884.50     56.72 o
 -12   4  -2        6.78       26.03     23.29 o
 -10   4  -2     3013.20     3318.08     91.83 o
  -8   4  -2     1926.18     2111.63     54.80 o
  -6   4  -2     1223.49     1089.51     47.78 o
  -4   4  -2     2137.10     2323.80     43.13 o
  -2   4  -2       43.15       51.17     10.54 o
   0   4  -2    30142.98    30930.69    285.61 o
   2   4  -2     4808.26     5570.33    105.33 o
   6   4  -2      199.11      254.23     85.75 o
 -13   5  -2      481.57      497.89     57.66 o
 -11   5  -2      287.67      310.56     42.39 o
  -9   5  -2      402.47      380.39     31.85 o
  -7   5  -2     5136.03     4872.62    104.16 o
  -5   5  -2       57.91       40.07     12.33 o
  -3   5  -2     2027.62     2286.21    115.19 o
  -1   5  -2     1722.46     1492.81    106.68 o
   1   5  -2     2092.33     1978.31     74.27 o
   3   5  -2    12507.71    11187.93    171.50 o
   7   5  -2     2706.63     2014.77    110.73 o
 -12   6  -2      232.20      327.52     45.98 o
 -10   6  -2       23.40      112.24     39.11 o
  -8   6  -2      149.83      107.75     19.66 o
  -6   6  -2     2581.45     2890.63     70.27 o
  -4   6  -2       73.14       58.22     18.86 o
  -2   6  -2      225.45      198.76     45.14 o
   0   6  -2      933.97      973.63     62.12 o
   2   6  -2     2415.76     2349.67     89.13 o
   4   6  -2     2921.23     3026.21    102.63 o
   6   6  -2     1545.98     1499.47     65.50 o
   8   6  -2       42.73        8.10     31.06 o
 -11   7  -2       23.07       65.98     38.24 o
  -9   7  -2      158.97      179.88     30.94 o
  -7   7  -2      365.10      370.38     37.36 o
  -5   7  -2     3226.88     3191.76     96.64 o
  -3   7  -2      126.58      199.89     25.14 o
  -1   7  -2     7900.46     7670.18    197.16 o
   1   7  -2     4766.25     4526.49    137.74 o
   3   7  -2     1824.08     1534.04     79.67 o
   5   7  -2     1741.80     1491.17     87.77 o
   7   7  -2      296.20      224.16     48.61 o
 -12   8  -2      192.29      318.69     79.67 o
 -10   8  -2       56.30      107.68     35.09 o
  -8   8  -2     1653.62     2080.72    110.71 o
  -6   8  -2       11.81       27.47     20.66 o
  -4   8  -2     2177.46     2215.62     85.96 o
  -2   8  -2     1895.29     1838.97     85.07 o
   0   8  -2        7.17       39.16     20.26 o
   2   8  -2      106.62       87.77     25.66 o
   4   8  -2      468.14      364.18     36.46 o
   6   8  -2       37.60       29.71     32.41 o
   8   8  -2     1470.89     1399.00    114.78 o
 -11   9  -2      126.97       74.27     54.02 o
  -9   9  -2       51.71       36.23     24.40 o
  -7   9  -2      311.01      267.65     34.59 o
  -5   9  -2       51.67       53.00     18.17 o
  -3   9  -2     2446.44     2249.63     97.84 o
  -1   9  -2        8.27        1.41     84.40 o
   1   9  -2     1709.63     1673.70     79.06 o
   3   9  -2     1107.42     1065.45    101.28 o
   5   9  -2      291.92      249.82     55.37 o
   7   9  -2      915.66      719.75     95.88 o
 -10  10  -2       99.73      250.97     74.27 o
  -8  10  -2        5.91       17.72     30.91 o
  -6  10  -2     2199.00     2305.57    149.89 o
  -4  10  -2     2417.55     2757.53    116.45 o
  -2  10  -2      830.49      848.80     62.67 o
   0  10  -2     1328.42     1435.75     78.77 o
   2  10  -2       70.25       45.91     49.96 o
   4  10  -2      264.54      218.76     49.96 o
   6  10  -2      790.40      811.58     99.93 o
   8  10  -2        4.28       12.15     35.11 o
  -9  11  -2      159.70      195.81     60.77 o
  -7  11  -2      612.93      568.46     66.32 o
  -5  11  -2       92.43      123.98     34.12 o
  -3  11  -2     1208.23     1050.27     78.43 o
  -1  11  -2      275.11      334.77     45.75 o
   1  11  -2      220.68       67.52     43.21 o
   3  11  -2     1652.41     1573.20    149.89 o
   5  11  -2      155.72       95.88     47.26 o
   7  11  -2       60.88      -24.31     49.96 o
  -8  12  -2      674.94      719.30     74.98 o
  -6  12  -2      473.87      539.82    103.30 o
  -4  12  -2       24.92       37.47     75.62 o
  -2  12  -2      202.80      230.18     41.06 o
   0  12  -2       15.32      -49.96     49.96 o
   2  12  -2      966.07      961.47    118.83 o
   4  12  -2       19.32       75.62     48.61 o
   6  12  -2      474.70      413.22     86.42 o
   8  12  -2      145.81       52.66     43.21 o
  -7  13  -2       20.76      113.43     59.42 o
  -5  13  -2      228.76      211.34     54.27 o
  -3  13  -2      170.29      180.95     58.07 o
  -1  13  -2      701.73      660.34     99.93 o
   1  13  -2      400.55      341.65     91.83 o
   3  13  -2       18.50        8.10     44.56 o
   5  13  -2      522.20      428.07     90.48 o
  -4  14  -2      338.86      505.04     90.48 o
  -2  14  -2      232.68      166.10     58.07 o
   0  14  -2       37.69      -14.85     48.61 o
   2  14  -2       51.43       27.01     45.91 o
   4  14  -2      207.23      248.47     63.47 o
 -13   1  -1      656.26      648.51     63.10 o
 -11   1  -1      285.64      347.14     34.17 o
  -9   1  -1       61.20      133.64     21.87 o
  -7   1  -1     4014.55     3819.34     80.69 o
  -5   1  -1     1425.80     1293.84     24.59 o
  -3   1  -1     2854.26     2726.54     63.49 o
  -1   1  -1     5863.87     4650.86    483.77 o
   5   1  -1     2152.47     1794.66     51.31 o
 -14   2  -1       44.96       62.99     26.60 o
 -12   2  -1     1552.07     1616.88     80.96 o
 -10   2  -1      125.18       99.23     23.21 o
  -8   2  -1     1019.96      974.31     38.73 o
  -6   2  -1     1499.74     1550.02     47.84 o
  -4   2  -1     2391.52     2203.60     40.33 o
  -2   2  -1    40213.85    45676.37    569.22 o
   0   2  -1     1172.34     1254.51     39.16 o
   4   2  -1     6441.96     5894.43     85.07 o
   6   2  -1     1705.23     1773.05     66.17 o
 -13   3  -1       36.27      111.15     41.79 o
 -11   3  -1     1864.84     1777.00     72.31 o
  -9   3  -1     1751.47     1700.15     56.19 o
  -7   3  -1      205.63      216.57     16.94 o
  -5   3  -1    14626.56    13370.50    121.33 o
  -3   3  -1       20.78       50.09      7.96 o
  -1   3  -1     5499.37     4648.92    143.76 o
   1   3  -1    19232.00    17109.37    164.75 o
   5   3  -1     2365.57     1954.08    289.66 o
   7   3  -1     1543.14     1350.38     68.87 o
 -12   4  -1       16.53       19.90     24.32 o
 -10   4  -1     1119.11     1295.87     58.34 o
  -8   4  -1      393.78      395.41     23.33 o
  -6   4  -1     6397.37     6881.97     73.99 o
  -4   4  -1      111.30      150.51     12.09 o
  -2   4  -1       49.21      124.14     33.30 o
   0   4  -1     1280.27     1270.71     58.07 o
   2   4  -1     2159.60     2446.90     75.62 o
   6   4  -1      237.94      444.24    179.60 o
 -13   5  -1      849.67      733.41     66.86 o
 -11   5  -1      226.44      284.45     40.78 o
  -9   5  -1      545.51      458.33     36.13 o
  -7   5  -1     3016.51     2939.89     64.34 o
  -5   5  -1       31.56       83.19     10.55 o
  -3   5  -1     1107.60     1429.53    152.65 o
  -1   5  -1     1120.55      863.52     74.95 o
   1   5  -1     1881.53     1646.12     71.57 o
   3   5  -1     7956.96     6780.28    141.79 o
   5   5  -1       37.58       21.61     18.91 o
   7   5  -1     2833.09     2365.87    116.13 o
 -12   6  -1      280.65      434.89    142.29 o
 -10   6  -1       82.60      227.71     36.29 o
  -8   6  -1      313.60      402.77     31.74 o
  -6   6  -1       36.14       30.76     16.50 o
  -4   6  -1      180.19      430.61     59.47 o
  -2   6  -1     3887.07     4162.93    128.29 o
   0   6  -1     3439.00     3177.45    112.08 o
   2   6  -1      449.52      425.37     41.86 o
   4   6  -1     4766.93     4916.42    288.31 o
   6   6  -1       68.76       87.77     31.06 o
   8   6  -1      153.78       86.42     28.36 o
 -11   7  -1        4.08       49.13     26.22 o
  -9   7  -1      754.96      755.70     56.27 o
  -7   7  -1      245.36      200.33     29.01 o
  -5   7  -1     4243.53     3867.37    139.17 o
  -3   7  -1      168.07      163.37     27.87 o
  -1   7  -1     8201.63     7531.09    197.16 o
   1   7  -1     4492.60     4483.27    109.89 o
   3   7  -1     1707.84     1663.81     68.63 o
   5   7  -1     3915.53     3387.60     98.29 o
   7   7  -1       29.47      -18.91     37.81 o
 -12   8  -1      174.39      240.37     71.57 o
 -10   8  -1        0.76        4.54     22.73 o
  -8   8  -1     4198.88     4669.14    163.17 o
  -6   8  -1      868.59      924.80     45.11 o
  -4   8  -1      321.07      326.53     24.87 o
  -2   8  -1      137.76      136.91     26.28 o
   0   8  -1       56.19       62.84     19.73 o
   2   8  -1      349.61      317.83     33.39 o
   4   8  -1     2816.75     2717.42    214.04 o
   6   8  -1      474.64      459.13     64.82 o
   8   8  -1     4454.32     4689.88    209.31 o
 -11   9  -1      110.64      139.53     66.17 o
  -9   9  -1       10.11       37.93     26.49 o
  -7   9  -1      392.37      389.95     45.76 o
  -5   9  -1        3.20       14.65     25.10 o
  -3   9  -1     1129.52     1058.52     89.13 o
  -1   9  -1      321.18      313.32     78.32 o
   1   9  -1      845.72      814.81     57.43 o
   3   9  -1     2024.76     1825.53     81.71 o
   5   9  -1      252.36      180.95     48.61 o
   7   9  -1      531.35      419.97     74.27 o
 -10  10  -1     1005.08     1082.59     93.34 o
  -8  10  -1        6.26       -8.58     33.08 o
  -6  10  -1     1483.08     1759.29    106.68 o
  -4  10  -1      704.15      721.72     61.98 o
  -2  10  -1      442.68      487.61     48.21 o
   0  10  -1      311.27      437.19     45.80 o
   2  10  -1      574.72      580.37     51.87 o
   4  10  -1       83.85      -56.72     56.72 o
   6  10  -1      895.66      769.72    102.63 o
   8  10  -1       18.52       31.06     35.11 o
  -9  11  -1      124.22       97.13     39.56 o
  -7  11  -1      216.05      259.96     47.26 o
  -5  11  -1      165.11      209.88     96.31 o
  -3  11  -1      181.74      172.77     34.61 o
  -1  11  -1      107.19      141.61     49.96 o
   1  11  -1      382.13      338.95     71.57 o
   3  11  -1      581.79      537.45     86.42 o
   5  11  -1      324.18      240.37     64.82 o
   7  11  -1       78.18      -41.86     41.86 o
  -8  12  -1      413.97      419.97     82.37 o
  -6  12  -1      235.52      297.87     50.58 o
  -4  12  -1       25.94       21.43     68.87 o
  -2  12  -1       27.75       20.84     41.86 o
   0  12  -1       48.47       16.20     40.51 o
   2  12  -1      142.43      -17.55     44.56 o
   4  12  -1        3.62      -20.26     47.26 o
   6  12  -1      432.99      306.54     71.57 o
   8  12  -1      648.98      609.02     97.23 o
  -5  13  -1       58.79       66.44     27.94 o
  -3  13  -1       57.12       72.92     45.91 o
  -1  13  -1      350.26      257.92     66.17 o
   1  13  -1     1136.83     1234.25    143.14 o
   3  13  -1       73.22       40.51     44.56 o
   5  13  -1      182.20       90.48     48.61 o
  -4  14  -1      385.34      320.04     76.97 o
  -2  14  -1       24.92      -49.96     55.37 o
   0  14  -1      129.90      160.70     55.37 o
   2  14  -1      438.98      600.92    114.78 o
 -14   0   0      162.32      146.73     39.01 o
 -12   0   0       37.45       -1.20     23.92 o
 -10   0   0     2252.83     2207.13     82.59 o
  -8   0   0       48.81       70.64     18.68 o
  -6   0   0     8341.24     8158.54    136.11 o
  -4   0   0    14705.84    15457.46    130.32 o
  -2   0   0     4495.97     4509.46    124.35 o
 -13   1   0      490.51      439.75     41.44 o
 -11   1   0      148.79      150.84     23.53 o
  -9   1   0      590.69      605.36     30.51 o
  -7   1   0     5125.32     4370.68    138.85 o
  -5   1   0     2553.88     2097.22     36.60 o
  -3   1   0     9291.98     8614.64    111.34 o
  -1   1   0       18.61       17.83     12.15 o
   3   1   0     9497.74     8457.46    103.98 o
   5   1   0     2596.45     1962.11     52.66 o
 -14   2   0      254.79      282.86     40.41 o
 -12   2   0      284.69      291.83     38.39 o
 -10   2   0      799.54      733.99     42.79 o
  -8   2   0       24.77       20.71     10.93 o
  -6   2   0      696.79      756.17     24.53 o
  -4   2   0      499.96     1123.92    188.12 o
  -2   2   0     1484.77     1672.59     21.60 o
   0   2   0       25.38      101.28     14.85 o
   4   2   0      499.37      610.37     39.16 o
   6   2   0      690.01      688.70     40.51 o
 -13   3   0       59.22       35.23     24.56 o
 -11   3   0      922.98      828.62     44.85 o
  -9   3   0     2164.39     2151.78     62.30 o
  -7   3   0      827.46      917.14     36.94 o
  -5   3   0     7871.40     6807.03     82.69 o
  -3   3   0      224.00      219.17     10.43 o
  -1   3   0     9904.02     8483.49     73.61 o
   1   3   0     9718.09     8858.52    128.29 o
   3   3   0      222.62      205.26     28.36 o
   5   3   0     7872.73     6473.74    148.54 o
   7   3   0      837.80      675.19     49.96 o
 -12   4   0       30.24       26.26     23.82 o
 -10   4   0      258.37      342.24     28.64 o
  -8   4   0     2631.16     2803.77     66.06 o
  -6   4   0     3906.18     4073.72     74.34 o
  -4   4   0       87.39       94.19      8.78 o
  -2   4   0    13910.34    14001.10    166.14 o
   0   4   0    12148.81    13216.21    189.05 o
   2   4   0    13905.98    14662.66    444.28 o
   4   4   0       88.20       67.52     20.26 o
   6   4   0     3917.90     4043.05    136.39 o
 -13   5   0      507.37      490.95     54.04 o
 -11   5   0      275.38      219.66     39.26 o
  -9   5   0      184.02      116.46     21.80 o
  -7   5   0     4311.79     3815.37     80.04 o
  -5   5   0       82.44       87.04      9.88 o
  -3   5   0     4286.23     3670.17    102.32 o
  -1   5   0     1865.05     1444.63    115.29 o
   1   5   0     1913.42     1719.68     87.77 o
   3   5   0     4271.09     3912.79     88.90 o
   5   5   0       82.29       93.18     27.01 o
   7   5   0     4313.94     3278.73    139.09 o
 -12   6   0      412.02      487.48     53.12 o
 -10   6   0     2256.49     2461.12     84.79 o
  -8   6   0     1024.97      977.24     48.40 o
  -6   6   0     1537.21     1479.94     44.15 o
  -4   6   0      159.52      242.32     32.32 o
  -2   6   0      125.19      154.96     20.77 o
   0   6   0       71.40       56.78     19.78 o
   2   6   0      124.44      165.44     21.90 o
   4   6   0      164.43      161.60    113.43 o
   6   6   0     1522.68     1392.25     97.23 o
   8   6   0     1021.42      911.51     82.37 o
 -11   7   0        4.70       -2.64     24.38 o
  -9   7   0      691.52      849.42     62.52 o
  -7   7   0      124.27      107.93     19.33 o
  -5   7   0     2991.40     2939.86     81.56 o
  -3   7   0     1838.13     1721.13     57.55 o
  -1   7   0     4663.15     4724.91    263.33 o
   1   7   0     4630.21     4374.54    121.53 o
   3   7   0     1862.44     1850.29     74.27 o
   5   7   0     3002.81     2770.87    105.33 o
   7   7   0      125.03      159.35     40.51 o
 -12   8   0      313.57      341.65     76.97 o
 -10   8   0       39.42       53.16     30.67 o
  -8   8   0     1343.02     1728.62    143.58 o
  -6   8   0      456.77      460.29     38.20 o
  -4   8   0     1269.98     1393.87     56.78 o
  -2   8   0      477.50      564.15     46.76 o
   0   8   0      412.21      496.02     42.29 o
   2   8   0      471.09      514.35     60.09 o
   4   8   0     1278.71     1339.22     67.46 o
   6   8   0      459.47      386.21     63.47 o
   8   8   0     1344.07     1558.34    125.59 o
 -11   9   0      154.59      154.66     42.48 o
  -9   9   0       39.38       21.08     29.55 o
  -7   9   0      757.55      727.77     68.73 o
  -5   9   0      120.95       74.68     26.32 o
  -3   9   0     1257.74     1273.75     56.24 o
  -1   9   0      899.59      877.79     61.71 o
   1   9   0      930.60      860.18     60.99 o
   3   9   0     1284.41     1315.10    137.06 o
   5   9   0      124.08       86.42     37.81 o
   7   9   0      756.98      675.19     86.42 o
 -10  10   0      528.52      493.47     67.61 o
  -8  10   0       11.88       -1.62     26.25 o
  -6  10   0     3167.08     3397.00    166.77 o
  -4  10   0       85.43      107.36     79.67 o
  -2  10   0        4.18       -5.76     23.03 o
   0  10   0       20.80      -45.59     95.20 o
   2  10   0        3.75       29.13     22.69 o
   4  10   0       85.10       59.42     48.61 o
   6  10   0     3174.63     3293.59    195.81 o
   8  10   0       12.79        0.00     36.46 o
  -9  11   0      191.11      149.33     74.27 o
  -7  11   0       11.84       29.17     29.80 o
  -5  11   0      160.66       93.17     41.06 o
  -3  11   0       17.23        6.17     76.97 o
  -1  11   0      101.01      118.57     73.60 o
   1  11   0       88.14       68.38     45.24 o
   3  11   0       22.31      -64.82     64.82 o
   5  11   0      165.57       78.32     54.02 o
   7  11   0       11.01      -49.96     49.96 o
  -8  12   0      420.97      476.69     91.83 o
  -6  12   0      267.96      316.55     51.14 o
  -4  12   0       61.36       57.97     28.16 o
  -2  12   0      833.29      893.59     72.67 o
   0  12   0      596.21      753.51    105.33 o
   2  12   0      831.03      830.49    109.38 o
   4  12   0       60.25       40.51     41.86 o
   6  12   0      266.91      185.00     62.12 o
   8  12   0      420.58      421.32     82.37 o
  -5  13   0        4.74      -30.53     32.98 o
  -3  13   0       22.89       -3.02     49.96 o
  -1  13   0      434.37      401.06     83.72 o
   1  13   0      437.59      357.85     83.72 o
   3  13   0       22.48      -35.11     56.72 o
   5  13   0        5.96      -35.11     55.37 o
  -4  14   0      454.09      663.04    102.63 o
  -2  14   0       89.35       71.57     43.21 o
   0  14   0        5.75      -49.96     49.96 o
   2  14   0       88.82       97.23     64.82 o
 -13   1   1      706.89      658.06     48.58 o
 -11   1   1      493.34      462.83     31.72 o
  -9   1   1      951.51      984.80     38.27 o
  -7   1   1     6853.81     6197.72     77.94 o
  -5   1   1     2206.92     1980.35     35.57 o
  -3   1   1    19782.61    16944.36    173.39 o
  -1   1   1     3613.75     2503.61    330.77 o
   1   1   1     5861.41     4044.40     64.82 o
   3   1   1     2773.44     2306.46     55.37 o
 -14   2   1      400.19      466.54     50.16 o
 -12   2   1      766.23      916.66     52.95 o
 -10   2   1      161.69      148.04     17.39 o
  -8   2   1      269.56      246.78     17.80 o
  -6   2   1     1702.12     1794.04     37.09 o
  -4   2   1     6434.11     6431.21     62.45 o
  -2   2   1      805.01     1146.69     49.53 o
   0   2   1     1172.16     1325.87     33.26 o
   2   2   1    40219.38    45102.83    303.84 o
   4   2   1     2377.91     2211.93     71.57 o
 -13   3   1       45.50       43.94     23.07 o
 -11   3   1      179.15      125.87     21.01 o
  -9   3   1     1575.03     1559.57     49.52 o
  -7   3   1     1561.76     1537.97     42.85 o
  -5   3   1     2416.62     2256.11     98.24 o
  -3   3   1      136.54      178.56      9.04 o
  -1   3   1    18935.46    16364.10    254.67 o
   1   3   1     5592.27     5388.53     81.14 o
   3   3   1       22.80       48.61     17.55 o
   5   3   1    14721.22    13549.75    213.36 o
 -12   4   1       12.42       16.20     19.19 o
 -10   4   1      247.58      235.63     25.05 o
  -8   4   1     1844.94     1973.07     55.81 o
  -6   4   1      236.12      388.45     81.83 o
  -4   4   1      595.19      723.11     18.94 o
  -2   4   1     2158.12     2300.52     42.34 o
   0   4   1     1289.16     1285.01     46.53 o
   2   4   1       51.73      169.13    101.95 o
   4   4   1      115.65      116.13     27.01 o
   6   4   1     6411.21     6819.44    174.20 o
 -13   5   1      171.55      168.95     35.17 o
 -11   5   1      295.74      315.71     35.66 o
  -9   5   1      131.47      112.64     20.79 o
  -7   5   1     2841.52     2962.35     64.10 o
  -5   5   1       37.42       54.39      8.96 o
  -3   5   1     7996.02     6667.27    215.87 o
  -1   5   1     1915.02     1626.40     36.60 o
   1   5   1     1088.06      952.36     45.36 o
   3   5   1     1192.81     1588.80    404.44 o
   5   5   1       31.89       58.07     24.31 o
   7   5   1     3041.72     2294.30    113.43 o
 -12   6   1      363.74      349.34     46.10 o
 -10   6   1     1050.87     1024.46     56.32 o
  -8   6   1      151.01      204.10     25.12 o
  -6   6   1       67.05       70.23     18.37 o
  -4   6   1     4768.21     4907.45     64.98 o
  -2   6   1      460.05      485.63     30.04 o
   0   6   1     3442.70     3255.66     90.35 o
   2   6   1     3884.35     4099.58    100.22 o
   4   6   1      177.93      412.74    176.23 o
   6   6   1       34.79       59.42     31.06 o
   8   6   1      314.15      271.43     45.91 o
 -11   7   1        9.56       16.55     24.04 o
  -9   7   1     1182.49     1102.08     78.21 o
  -7   7   1       29.37       45.25     17.34 o
  -5   7   1     3921.86     3355.73    108.83 o
  -3   7   1     1718.20     1680.79     57.81 o
  -1   7   1     4461.59     4740.43    296.41 o
   1   7   1     8219.16     7598.80    231.59 o
   3   7   1      162.88      195.50     28.87 o
   5   7   1     4231.97     3644.17    107.24 o
   7   7   1      245.36      145.84     39.16 o
 -10   8   1       14.97       20.28     27.68 o
  -8   8   1     4445.90     4896.03    169.84 o
  -6   8   1      475.98      478.84     38.95 o
  -4   8   1     2821.69     2754.50     98.28 o
  -2   8   1      344.34      281.68     35.29 o
   0   8   1       56.89       51.97     28.36 o
   2   8   1      132.79      132.78     26.53 o
   4   8   1      311.96      343.37     36.91 o
   6   8   1      866.16      843.68     57.41 o
   8   8   1     4208.04     3998.49    191.75 o
 -11   9   1      184.80      160.75     42.81 o
  -9   9   1        3.07      -24.31     24.31 o
  -7   9   1      530.40      559.90     60.63 o
  -5   9   1      258.51      180.73     22.74 o
  -3   9   1     2051.33     1881.58     69.75 o
  -1   9   1      877.84      853.45     89.13 o
   1   9   1      297.96      303.18     37.49 o
   3   9   1     1121.47     1011.67     64.89 o
   5   9   1        3.09      -47.26     47.26 o
   7   9   1      394.15      278.18     56.72 o
 -10  10   1      576.78      597.74     72.05 o
  -8  10   1       18.45       22.86     26.69 o
  -6  10   1      894.05      869.35    103.30 o
  -4  10   1       82.24       95.35     74.27 o
  -2  10   1      577.24      622.59    109.38 o
   0  10   1      318.50      464.93     98.58 o
   2  10   1      443.34      534.55     50.58 o
   4  10   1      701.46      599.57     87.77 o
   6  10   1     1480.86     1571.85    139.09 o
   8  10   1        5.48      -40.51     40.51 o
  -9  11   1      152.04       79.35     34.47 o
  -7  11   1       73.81       92.71     35.69 o
  -5  11   1      330.58      282.89     37.96 o
  -3  11   1      602.45      656.14     97.90 o
  -1  11   1      366.35      381.26     47.26 o
   1  11   1      116.33      161.66     64.14 o
   3  11   1      186.79      182.30     58.07 o
   5  11   1      163.40      140.44     55.37 o
   7  11   1      217.04      209.31     60.77 o
  -8  12   1      647.10      692.75    105.33 o
  -6  12   1      432.49      419.74     58.67 o
  -4  12   1        1.58       20.59     22.38 o
  -2  12   1      139.74       92.86     64.82 o
   0  12   1       48.43       46.48     33.08 o
   2  12   1       26.12      -32.41     59.42 o
   4  12   1       29.62       62.12     54.02 o
   6  12   1      236.99      216.06     63.47 o
   8  12   1      413.09      426.72     86.42 o
  -5  13   1      179.75      169.09     35.25 o
  -3  13   1       71.20       26.01     23.64 o
  -1  13   1     1143.56     1037.09    122.88 o
   1  13   1      354.89      324.09     81.02 o
   3  13   1       56.20       86.42     54.02 o
   5  13   1       56.28       29.71     41.86 o
  -4  14   1      178.05      146.34     69.54 o
  -2  14   1      438.56      401.06     87.77 o
   0  14   1      129.40      112.08     58.07 o
   2  14   1       22.23       24.31     54.02 o
 -14   0   2      342.40      364.68     55.56 o
 -12   0   2     1027.84      844.21     58.90 o
 -10   0   2      467.59      510.34     42.33 o
  -8   0   2      457.97      454.25     34.73 o
  -6   0   2       62.97       38.09     15.98 o
  -4   0   2    28540.52    31106.43    184.21 o
  -2   0   2     4458.62     6231.95    330.37 o
 -13   1   2     1034.31     1070.13     54.15 o
 -11   1   2      366.46      336.21     27.35 o
  -9   1   2     1048.18     1109.98     44.09 o
  -7   1   2     7405.63     7029.43     79.51 o
  -5   1   2     1895.67     1569.15     31.85 o
  -3   1   2    26852.64    24135.17    254.79 o
  -1   1   2    10422.79     9378.94    284.93 o
 -14   2   2       28.72       53.54     34.58 o
 -12   2   2       30.23       27.11     18.49 o
 -10   2   2      802.07      865.29     37.45 o
  -8   2   2      100.58      128.18     14.57 o
  -6   2   2       69.02      139.89     23.20 o
  -4   2   2     6724.85     7741.23     94.32 o
  -2   2   2    19373.41    20236.16    342.32 o
   0   2   2    24542.18    26880.93   1598.86 o
   2   2   2     6832.62     6847.80    121.53 o
 -13   3   2       11.91       35.62     25.24 o
 -11   3   2       59.57       59.79     22.38 o
  -9   3   2     1328.75     1327.95     45.93 o
  -7   3   2     1177.04     1081.64     36.01 o
  -5   3   2      408.84      765.40    126.82 o
  -3   3   2      245.39      326.13     11.50 o
  -1   3   2    30674.67    25512.93    583.45 o
   1   3   2     9570.72     8607.61    117.48 o
   3   3   2      359.03      275.48     32.41 o
   5   3   2    12043.18    10518.14    190.40 o
 -12   4   2       10.86      -18.91     19.05 o
 -10   4   2      107.84      114.18     20.04 o
  -8   4   2       76.81      108.28     14.42 o
  -6   4   2      198.90      246.12     37.85 o
  -4   4   2     1105.65     1286.98     27.50 o
  -2   4   2     4821.72     5342.95     87.90 o
   0   4   2    30156.33    32063.44    519.22 o
   2   4   2       43.83       52.39     25.66 o
   4   4   2     2133.02     2337.51     99.93 o
   6   4   2     1205.88     1124.87     72.92 o
 -13   5   2        3.09       36.35     24.30 o
 -11   5   2      353.82      357.04     36.86 o
  -9   5   2       36.48       20.07     16.82 o
  -7   5   2     2705.97     2542.40     55.05 o
  -5   5   2       82.61      149.83     10.60 o
  -3   5   2    12483.98    11226.93    149.06 o
  -1   5   2     2114.04     1988.76     67.27 o
   1   5   2     1727.87     1546.99     58.44 o
   3   5   2     1881.34     2221.69    286.96 o
   5   5   2       58.52       13.50     18.91 o
   7   5   2     5117.40     4396.85    157.99 o
 -12   6   2      330.95      284.03     35.99 o
 -10   6   2     2741.10     3001.07    110.32 o
  -8   6   2       45.69       48.72     17.96 o
  -6   6   2     1560.15     1527.38     45.05 o
  -4   6   2     2916.80     3337.17     59.71 o
  -2   6   2     2417.19     2420.85     54.53 o
   0   6   2      937.89      970.73     50.37 o
   2   6   2      227.02      240.61     38.49 o
   4   6   2       64.09       59.12     45.24 o
   6   6   2     2596.21     2653.50    133.69 o
 -11   7   2       23.48       68.63     32.44 o
  -9   7   2      570.31      562.19     86.47 o
  -7   7   2      296.78      255.04     30.64 o
  -5   7   2     1736.53     1580.27    106.24 o
  -3   7   2     1817.99     1540.19     43.27 o
  -1   7   2     4798.41     4731.30    120.45 o
   1   7   2     7865.51     7635.67    204.58 o
   3   7   2      118.33      184.20     51.99 o
   5   7   2     3250.45     3025.04    107.36 o
   7   7   2      363.96      266.03     49.96 o
 -10   8   2       14.25      -11.65     24.34 o
  -8   8   2     1472.97     1615.53    112.76 o
  -6   8   2       41.83       48.99     19.03 o
  -4   8   2      463.79      368.93     36.22 o
  -2   8   2      102.78       80.36     25.18 o
   0   8   2        7.69        4.76     17.47 o
   2   8   2     1895.55     1985.82     83.34 o
   4   8   2     2188.92     2267.83    143.14 o
   6   8   2       12.39       51.46     41.19 o
   8   8   2     1638.99     1633.96    124.24 o
 -11   9   2      150.38      155.16     39.62 o
  -9   9   2       58.18       93.43     27.60 o
  -7   9   2      912.42      962.37    133.01 o
  -5   9   2      280.96      257.21     26.98 o
  -3   9   2     1104.01     1113.49     55.24 o
  -1   9   2     1687.82     1525.92     82.48 o
   1   9   2       10.75        0.16     21.88 o
   3   9   2     2432.33     2198.10     95.07 o
   5   9   2       49.23        5.55     19.43 o
   7   9   2      306.29      129.64     47.26 o
 -10  10   2     1062.28     1072.10    101.28 o
  -8  10   2        4.87       -4.38     27.20 o
  -6  10   2      791.36      937.59     78.02 o
  -4  10   2      267.90      285.15    122.21 o
  -2  10   2       65.33       98.49     33.76 o
   0  10   2     1320.42     1379.42     79.21 o
   2  10   2      825.21      800.99     73.60 o
   4  10   2     2417.64     2584.63    108.21 o
   6  10   2     2194.30     2183.57    159.35 o
   8  10   2        5.04      -14.85     32.41 o
  -9  11   2      192.73      164.88     74.95 o
  -7  11   2       68.58       21.12     30.51 o
  -5  11   2      150.85      105.29     35.02 o
  -3  11   2     1619.99     1558.25    126.94 o
  -1  11   2      226.39      224.23     64.14 o
   1  11   2      275.20      247.90     54.69 o
   3  11   2     1204.28     1083.01    118.83 o
   5  11   2       92.93       86.42     52.66 o
   7  11   2      613.03      510.45     89.13 o
  -8  12   2      148.37      252.52     74.27 o
  -6  12   2      475.40      449.83     61.54 o
  -4  12   2       19.18       18.32     24.00 o
  -2  12   2      968.41     1058.01     79.73 o
   0  12   2       17.41       42.59     27.01 o
   2  12   2      208.91      153.94     47.26 o
   4  12   2       21.90      -20.26     51.31 o
   6  12   2      474.03      429.42     83.72 o
   8  12   2      676.95      583.37     95.88 o
  -5  13   2      532.11      517.05     52.42 o
  -3  13   2       19.20       19.67     39.16 o
  -1  13   2      402.94      551.59    113.43 o
   1  13   2      693.05      613.07    105.33 o
   3  13   2      173.26      183.65     71.57 o
   5  13   2      229.15       33.76     45.91 o
  -4  14   2      207.00      240.18     48.59 o
  -2  14   2       50.45      -24.31     41.86 o
   0  14   2       39.43      -37.81     54.02 o
   2  14   2      232.99      252.52     76.97 o
 -13   1   3      680.37      803.83     49.67 o
 -11   1   3      393.93      371.81     28.17 o
  -9   1   3     1905.16     1740.00     52.44 o
  -7   1   3     7921.78     7343.48     86.00 o
  -5   1   3     2521.31     2324.25     38.03 o
  -3   1   3    35163.56    31724.65    216.42 o
  -1   1   3     7408.60     6251.49    100.60 o
 -14   2   3      237.23      232.31     32.51 o
 -12   2   3      591.74      636.60     40.07 o
 -10   2   3      294.83      344.56     25.22 o
  -8   2   3      218.40      238.79     21.88 o
  -6   2   3     4756.56     4657.83     58.78 o
  -4   2   3    21400.78    24535.71    284.83 o
  -2   2   3    87994.44    96516.20   1527.27 o
   0   2   3    39737.23    40195.54    286.28 o
 -13   3   3       62.97       61.83     25.76 o
 -11   3   3      566.79      606.56     37.44 o
  -9   3   3     1631.47     1529.63     48.52 o
  -7   3   3      877.65      805.61     31.17 o
  -5   3   3       69.03      629.51    115.85 o
  -3   3   3     1576.96     1473.56     32.74 o
  -1   3   3    21401.89    18942.90    293.53 o
   1   3   3    15266.35    14171.00    142.03 o
   3   3   3     1892.81     1732.54     75.62 o
 -12   4   3        5.59       -9.83     25.53 o
 -10   4   3      139.57      273.03     51.94 o
  -8   4   3     4019.58     4281.58     78.11 o
  -6   4   3      788.65      766.90     59.69 o
  -4   4   3       30.49       38.33      9.25 o
  -2   4   3    23154.60    24595.07    322.97 o
   0   4   3     2073.23     2168.67     62.93 o
   2   4   3    16342.55    18449.59    183.93 o
   4   4   3     3133.09     3258.48    118.83 o
 -13   5   3      165.83      122.84     28.31 o
 -11   5   3      122.40      112.24     25.31 o
  -9   5   3       20.15       41.17     16.70 o
  -7   5   3     1864.58     1890.49     48.06 o
  -5   5   3       83.29       60.30     12.61 o
  -3   5   3    10431.18     9055.26    109.74 o
  -1   5   3     2887.51     2438.96     74.48 o
   1   5   3     2739.71     2437.09     75.27 o
   3   5   3     3289.40     3134.24    128.29 o
   5   5   3      258.72      283.58     44.56 o
 -12   6   3      355.56      461.93     50.93 o
 -10   6   3     2251.55     2065.47     89.58 o
  -8   6   3      461.54      424.59     38.98 o
  -6   6   3      275.87      359.72     92.74 o
  -4   6   3     3269.20     3572.35     62.40 o
  -2   6   3     1390.87     1446.98     44.56 o
   0   6   3        2.72       -6.75     22.96 o
   2   6   3     2169.63     2294.51     79.74 o
   4   6   3      124.35      109.38     33.76 o
   6   6   3      280.02      384.86     56.72 o
 -11   7   3      365.42      288.76     50.76 o
  -9   7   3      509.82      530.57     46.82 o
  -7   7   3      342.27      310.66     32.93 o
  -5   7   3     1774.61     1598.34     65.92 o
  -3   7   3      402.79      303.37     37.77 o
  -1   7   3     1917.20     2073.67     81.64 o
   1   7   3     6559.48     6301.58    336.25 o
   3   7   3      437.55      414.29     38.59 o
   5   7   3     5174.69     4816.48    127.66 o
   7   7   3      350.36      340.30     55.37 o
 -10   8   3       12.06       32.61     25.29 o
  -8   8   3     4571.59     4842.53    168.94 o
  -6   8   3      174.85      154.89     25.81 o
  -4   8   3     3494.01     3605.50    168.70 o
  -2   8   3      130.47      105.21     24.98 o
   0   8   3       94.36       97.35     23.63 o
   2   8   3       39.82       19.23     17.49 o
   4   8   3      466.52      477.03     44.33 o
   6   8   3      461.64      396.07     41.33 o
  -9   9   3        6.99       14.85     25.31 o
  -7   9   3      289.11      331.74     49.54 o
  -5   9   3      409.74      402.05     31.30 o
  -3   9   3      142.49      230.45    141.12 o
  -1   9   3     2703.84     2685.46    106.83 o
   1   9   3      149.66      134.69     31.98 o
   3   9   3     1134.10     1003.13     66.11 o
   5   9   3      182.66      197.11     32.09 o
   7   9   3      167.54      105.33     44.56 o
 -10  10   3      180.61      208.36     48.01 o
  -8  10   3       80.14      142.04     41.03 o
  -6  10   3       43.62       51.31     26.74 o
  -4  10   3       64.39      146.31     95.28 o
  -2  10   3       16.78       17.48     44.56 o
   0  10   3      632.58     1062.02    362.58 o
   2  10   3      696.24      806.07     61.64 o
   4  10   3      809.66      953.68     69.54 o
   6  10   3     1657.12     1740.65    141.79 o
  -9  11   3       78.72       92.45     84.40 o
  -7  11   3       22.29       10.60     30.76 o
  -5  11   3       70.54       17.74     27.68 o
  -3  11   3     1471.71     1420.43    108.03 o
  -1  11   3      870.53      926.80    132.34 o
   1  11   3      549.67      548.96     99.93 o
   3  11   3      601.99      622.07     61.28 o
   5  11   3      310.68      199.86     56.72 o
   7  11   3      282.11      194.46     59.42 o
  -6  12   3      213.24      293.31     52.66 o
  -4  12   3       41.12       32.08     27.64 o
  -2  12   3       36.21      -16.11    101.95 o
   0  12   3      439.05      542.33     57.62 o
   2  12   3     1354.71     1241.00    133.69 o
   4  12   3      503.41      496.94     94.53 o
   6  12   3      223.66      153.94     47.26 o
  -5  13   3      494.60      511.12     52.79 o
  -3  13   3        6.09       -7.42     33.76 o
  -1  13   3      608.82      615.55     65.28 o
   1  13   3      342.54      228.21     68.87 o
   3  13   3      229.90      201.21     66.17 o
   5  13   3       99.79      -17.55     41.86 o
  -4  14   3        2.98      -34.15     73.60 o
  -2  14   3      252.90      252.52     64.82 o
   0  14   3      106.92       95.88     45.91 o
   2  14   3        7.05       21.61     48.61 o
 -14   0   4      410.56      388.91     83.72 o
 -12   0   4      145.34      170.34     31.35 o
 -10   0   4      326.98      415.97     38.58 o
  -8   0   4      150.85      122.06     26.22 o
  -6   0   4       98.42      108.81     18.04 o
  -4   0   4    26350.02    28176.04    228.89 o
  -2   0   4    59087.27    63161.13    236.85 o
 -13   1   4      513.56      446.79     37.82 o
 -11   1   4      603.41      620.33     35.46 o
  -9   1   4     1987.65     1947.17     52.56 o
  -7   1   4     6759.89     6347.25     74.91 o
  -5   1   4     1289.10     1331.18     29.50 o
  -3   1   4    18441.35    17209.83     89.70 o
  -1   1   4      768.93      536.40     35.58 o
 -14   2   4       30.77       43.86     45.24 o
 -12   2   4      511.31      598.68     42.63 o
 -10   2   4     1011.97     1083.38     41.46 o
  -8   2   4      389.19      366.06     20.79 o
  -6   2   4     2283.29     2335.84     41.54 o
  -4   2   4     3386.28     4009.11     54.45 o
  -2   2   4   146613.95   153010.33   1293.44 o
   0   2   4    26047.17    27404.70    248.47 o
 -13   3   4       45.82       21.47     42.54 o
 -11   3   4      846.59      801.83     40.33 o
  -9   3   4     1227.54     1157.94     42.84 o
  -7   3   4      482.70      374.11     22.40 o
  -5   3   4      811.77      949.02     54.77 o
  -3   3   4     2636.68     2439.24     42.99 o
  -1   3   4    10541.69     9762.94    222.81 o
   1   3   4    12019.76    11220.34    180.95 o
 -12   4   4      852.55      879.27     62.73 o
 -10   4   4      315.88      369.41     27.23 o
  -8   4   4       20.87       43.68     13.19 o
  -6   4   4      298.84      193.15     21.30 o
  -4   4   4     2637.81     2675.86     50.50 o
  -2   4   4     3197.14     3663.46     81.70 o
   0   4   4     3065.92     3267.12    106.01 o
   2   4   4     1130.10     1146.48     70.22 o
 -13   5   4       96.82       42.75     37.77 o
 -11   5   4      231.24      220.33     35.08 o
  -9   5   4      185.74      156.21     30.60 o
  -7   5   4     2413.36     2338.22     68.56 o
  -5   5   4      729.94      745.30     30.87 o
  -3   5   4     5462.53     4959.84     87.82 o
  -1   5   4     2180.27     1953.83     67.52 o
   1   5   4     1596.47     1633.22    109.38 o
   3   5   4     5541.08     5097.70    163.40 o
 -12   6   4      106.17      197.31     37.95 o
 -10   6   4     1635.03     1793.48    118.76 o
  -8   6   4      143.97      157.89     22.01 o
  -6   6   4     2778.58     3010.11     65.26 o
  -4   6   4       48.64       47.21     15.26 o
  -2   6   4       56.34       68.53     18.32 o
   0   6   4      814.10     1131.11     56.24 o
   2   6   4      628.19      751.98     50.55 o
   4   6   4    10997.30    12014.37    275.48 o
 -11   7   4      531.81      481.61     64.41 o
  -9   7   4      173.97      144.57     35.31 o
  -7   7   4      273.39      226.11     27.81 o
  -5   7   4     1119.28     1210.31     47.72 o
  -3   7   4       96.96       78.23     15.26 o
  -1   7   4     1011.22     1022.76     59.18 o
   1   7   4     4204.45     3944.95    112.47 o
   3   7   4      886.24      903.27     55.71 o
   5   7   4     2667.15     2393.87     91.84 o
 -10   8   4      150.97      109.63     36.72 o
  -8   8   4     1038.60     1155.69    156.64 o
  -6   8   4      312.42      292.32     32.69 o
  -4   8   4       57.22       44.59     20.05 o
  -2   8   4       60.10       46.48     29.71 o
   0   8   4       11.04        7.76     18.60 o
   2   8   4      310.23      335.21     37.63 o
   4   8   4       83.19       54.29     23.64 o
   6   8   4       18.14       12.55     19.56 o
  -9   9   4       97.44       53.33     31.13 o
  -7   9   4      208.50      217.10     68.87 o
  -5   9   4      222.00      229.92     30.15 o
  -3   9   4      132.81      120.79     55.37 o
  -1   9   4     1694.78     1715.94     86.38 o
   1   9   4      400.78      465.40     50.18 o
   3   9   4     1717.59     1522.82     82.99 o
   5   9   4      272.23      260.57     69.54 o
 -10  10   4     1092.31     1224.67     99.51 o
  -8  10   4      105.95       72.79     28.46 o
  -6  10   4       99.09      136.30     27.97 o
  -4  10   4     1164.55     1027.17     58.15 o
  -2  10   4      419.96      441.00     49.54 o
   0  10   4     2004.41     2105.74     99.18 o
   2  10   4      563.42      566.57     54.20 o
   4  10   4     3090.44     3390.25    166.77 o
   6  10   4     1432.18     1500.28    133.69 o
  -7  11   4       48.88       63.82     28.46 o
  -5  11   4       55.34      118.70     38.16 o
  -3  11   4      912.68      874.37    116.81 o
  -1  11   4      641.56      648.96     66.17 o
   1  11   4      848.16      996.23     74.41 o
   3  11   4      637.70      557.08     98.58 o
   5  11   4      141.88      141.79     49.96 o
  -6  12   4       72.74       52.72     35.79 o
  -4  12   4        5.71       -7.21     24.97 o
  -2  12   4      266.14      408.80    245.77 o
   0  12   4        6.36       21.49     27.47 o
   2  12   4      844.09     1061.70    157.32 o
   4  12   4      786.47      891.25    114.78 o
   6  12   4      313.46      183.65     62.12 o
  -5  13   4      447.49      340.91     55.80 o
  -3  13   4       57.86       55.57     31.06 o
  -1  13   4      351.40      278.76     97.23 o
   1  13   4       97.10       35.11     45.91 o
   3  13   4      107.61      117.48     60.77 o
   5  13   4      327.80      189.05     68.87 o
  -4  14   4       38.12       59.42     43.21 o
  -2  14   4       43.16       25.94     56.72 o
   0  14   4       32.67       25.66     41.86 o
 -13   1   5       82.15       93.58     25.79 o
 -11   1   5      886.54      879.04     43.48 o
  -9   1   5     1980.41     1886.56     51.84 o
  -7   1   5     2984.90     2777.48     49.90 o
  -5   1   5     1295.19     1096.16     31.54 o
  -3   1   5     3334.75     2988.38     49.01 o
  -1   1   5       58.25       59.32      6.04 o
 -14   2   5       16.10       25.66     32.41 o
 -12   2   5       66.83      110.47     29.27 o
 -10   2   5      661.53      702.70     33.85 o
  -8   2   5       29.33       42.02     11.89 o
  -6   2   5       71.97       85.26     22.94 o
  -4   2   5     4052.40     4241.10     49.34 o
  -2   2   5   202688.81   214077.00   3814.19 o
   0   2   5     3795.20     4030.90    101.28 o
 -13   3   5       95.66       73.43     31.28 o
 -11   3   5      673.22      750.84     49.87 o
  -9   3   5      887.43      893.56     48.35 o
  -7   3   5      439.44      339.98     28.45 o
  -5   3   5     5797.68     5861.32     80.48 o
  -3   3   5     1803.91     1660.96     36.21 o
  -1   3   5      852.89      950.67     66.17 o
   1   3   5    10237.39     9305.50    174.20 o
 -12   4   5      445.60      445.73     40.99 o
 -10   4   5      112.91      269.98     60.03 o
  -8   4   5      790.30      732.37     40.28 o
  -6   4   5     4309.62     4881.59    127.08 o
  -4   4   5      201.08      177.24     14.79 o
  -2   4   5     2384.96     2358.89    122.21 o
   0   4   5     3114.25     3423.22    114.78 o
 -13   5   5      161.23      169.26     34.81 o
 -11   5   5      279.85      230.15     32.06 o
  -9   5   5      611.83      610.70     40.43 o
  -7   5   5     1598.98     1554.76     69.39 o
  -5   5   5      403.23      399.34     23.41 o
  -3   5   5    10560.97     9350.21    197.06 o
  -1   5   5     1092.95      918.00     83.72 o
   1   5   5     1557.55     1623.16     89.13 o
 -12   6   5      181.96      201.63     35.52 o
 -10   6   5     1956.67     2043.59     77.16 o
  -8   6   5       45.58       38.26     28.65 o
  -6   6   5      240.11      271.41     22.05 o
  -4   6   5     1669.62     1981.79     55.17 o
  -2   6   5     1786.07     1696.17     49.64 o
   0   6   5      226.27      193.24     25.63 o
   2   6   5     2911.73     3105.18     95.26 o
 -11   7   5      305.30      273.12     40.28 o
  -9   7   5      272.96      245.72     39.46 o
  -7   7   5      144.21      131.92     20.37 o
  -5   7   5     1431.47     1589.99     47.86 o
  -3   7   5      412.51      335.39     31.46 o
  -1   7   5       92.69      100.24     24.77 o
   1   7   5      754.09      584.23     97.23 o
   3   7   5      533.46      520.75     45.71 o
 -10   8   5       48.23       53.28     30.82 o
  -8   8   5     3450.07     3710.86    149.83 o
  -6   8   5       71.07       52.07     19.85 o
  -4   8   5       11.03       71.12     44.56 o
  -2   8   5     1322.02     1384.85     75.43 o
   0   8   5      367.12      481.99     65.49 o
   2   8   5     1778.70     1775.66     82.81 o
   4   8   5      170.83      185.87     31.51 o
   6   8   5      126.97      105.33     39.16 o
  -9   9   5      147.28      112.98     37.20 o
  -7   9   5       97.24      103.53     27.02 o
  -5   9   5     1675.50     1629.67     77.60 o
  -3   9   5      908.75      957.04    116.13 o
  -1   9   5     2789.68     2766.89    109.70 o
   1   9   5      755.68      858.94     65.21 o
   3   9   5     1050.74      950.45     71.57 o
   5   9   5      626.48      689.66     59.95 o
   7   9   5      176.81      226.86     51.31 o
 -10  10   5      157.26      291.68     75.62 o
  -8  10   5       50.87       59.02     26.14 o
  -6  10   5      206.56      257.82     34.87 o
  -4  10   5      517.39      914.15    189.05 o
  -2  10   5       26.35       35.40     23.67 o
   0  10   5      120.87      132.12     34.71 o
   2  10   5      444.64      493.24     51.51 o
   4  10   5      293.47      342.47     56.72 o
  -7  11   5      301.17      226.10     64.14 o
  -5  11   5       19.74       29.80     35.79 o
  -3  11   5      697.74      691.50     82.37 o
  -1  11   5      170.41      249.00     61.44 o
   1  11   5      613.32      516.63     60.02 o
   3  11   5      262.03      276.92     45.08 o
  -6  12   5       92.88      132.07     36.75 o
  -4  12   5       63.05        2.70     31.06 o
  -2  12   5      533.48      497.52    100.60 o
   0  12   5      119.04       56.05     24.00 o
   2  12   5     1204.79     1494.41     95.30 o
   4  12   5      423.31      606.32    101.28 o
  -5  13   5      494.30      600.53     71.97 o
  -3  13   5       76.02      151.24     55.37 o
  -1  13   5        8.44      -33.08     33.08 o
   1  13   5      203.42      129.87     37.61 o
   3  13   5       85.77      109.38     56.72 o
  -4  14   5        3.71      101.28     58.07 o
  -2  14   5      133.64      120.18     56.72 o
 -12   0   6       24.62       10.09     23.03 o
 -10   0   6     1735.04     1695.97     87.46 o
  -8   0   6     1456.94     1552.39     74.19 o
  -6   0   6      315.99      392.43     36.66 o
  -4   0   6    11177.66    12784.37    148.56 o
  -2   0   6    19544.44    20878.09    146.98 o
 -13   1   6       44.61        3.57     20.46 o
 -11   1   6      766.78      771.47     47.02 o
  -9   1   6     2118.08     2113.80     88.04 o
  -7   1   6      164.29      113.42     15.89 o
  -5   1   6      936.07      832.74     27.54 o
  -3   1   6     1429.48     1394.81     37.16 o
  -1   1   6      226.42      229.09     11.69 o
 -14   2   6      160.78      172.85     49.96 o
 -12   2   6       54.48      126.61     33.16 o
 -10   2   6      893.85      857.60     54.96 o
  -8   2   6       46.27      129.65     18.36 o
  -6   2   6     1288.62     1410.30     39.01 o
  -4   2   6     3794.72     4255.73    106.39 o
  -2   2   6    17752.11    19419.48    528.00 o
   0   2   6     4629.66     4735.80    116.13 o
 -13   3   6      136.72      113.19     30.90 o
 -11   3   6      673.10      659.13     47.67 o
  -9   3   6      990.45      850.16     46.49 o
  -7   3   6      425.58      385.47     24.28 o
  -5   3   6    16800.39    16100.83    186.37 o
  -3   3   6     2241.77     2106.10     46.76 o
  -1   3   6      122.63      379.46     47.26 o
   1   3   6     3758.02     3505.60    112.08 o
 -12   4   6      415.24      393.10     40.20 o
 -10   4   6      574.69      627.20     43.17 o
  -8   4   6       65.06      106.88     36.45 o
  -6   4   6     8593.11     9306.67    111.04 o
  -4   4   6     3743.91     3891.74     62.31 o
  -2   4   6    10082.86    10082.12    128.36 o
   0   4   6     9586.59    10913.80    216.06 o
 -13   5   6      211.64      244.22     40.85 o
 -11   5   6       83.13       63.46     20.89 o
  -9   5   6     1030.56     1216.54     57.70 o
  -7   5   6      806.26      877.02     43.68 o
  -5   5   6      455.53      399.66     24.12 o
  -3   5   6    14823.49    14704.25    237.11 o
  -1   5   6     1296.24      949.02     36.47 o
   1   5   6      483.05      513.15     55.37 o
 -12   6   6       10.38        3.52     21.01 o
 -10   6   6     2208.66     2263.27     81.22 o
  -8   6   6      188.89      156.82     21.36 o
  -6   6   6     2030.42     2119.76     56.05 o
  -4   6   6     3725.25     3957.77    107.78 o
  -2   6   6     3234.72     3355.02    154.62 o
   0   6   6     3234.24     2572.05    205.93 o
   2   6   6     6603.52     6716.81    194.46 o
 -11   7   6      199.27      199.47     36.09 o
  -9   7   6      232.22      235.59     28.65 o
  -7   7   6       18.61        8.56     12.39 o
  -5   7   6     1139.86     1166.54     40.64 o
  -3   7   6      476.00      551.15     40.16 o
  -1   7   6       18.42       37.81     28.36 o
   1   7   6      725.79      723.81     71.57 o
   3   7   6       55.92       66.17     36.46 o
 -10   8   6        7.46       14.56     27.58 o
  -8   8   6      635.59      683.73     67.27 o
  -6   8   6        8.69        6.52     16.43 o
  -4   8   6     2265.17     2342.75     97.45 o
  -2   8   6     1121.42     1601.56    117.48 o
   0   8   6      400.82      400.98     41.88 o
   2   8   6      508.99      677.89     76.97 o
   4   8   6      942.76      839.94     82.37 o
   6   8   6      661.69      613.07     72.92 o
  -9   9   6      114.28      144.26     38.84 o
  -7   9   6       31.83       10.63     20.10 o
  -5   9   6     2143.26     2217.90     85.86 o
  -3   9   6      612.66      653.59     82.37 o
  -1   9   6     2410.68     2417.19    147.19 o
   1   9   6     1760.95     2021.53    162.72 o
   3   9   6     1120.73     1112.72     98.58 o
   5   9   6      904.92      981.73     94.53 o
   7   9   6      121.28      149.89     47.26 o
  -8  10   6        4.22      -32.09     32.09 o
  -6  10   6       20.10       52.05     24.59 o
  -4  10   6     1370.56     1388.45     83.22 o
  -2  10   6       57.50       75.62     35.11 o
   0  10   6     1299.30     1481.88     86.38 o
   2  10   6      769.05      765.06     63.63 o
   4  10   6     2712.19     2879.02    163.40 o
   6  10   6      421.98      475.34     72.92 o
  -7  11   6      639.96      680.76     83.05 o
  -5  11   6       52.00       41.83     20.46 o
  -3  11   6     2020.93     1985.06    153.94 o
  -1  11   6      435.88      433.47     75.62 o
   1  11   6      763.55      773.52     69.94 o
   3  11   6      338.92      398.36     67.52 o
  -6  12   6       10.44        7.91     25.93 o
  -4  12   6       16.22       33.76     44.56 o
  -2  12   6       29.80      232.27     62.12 o
   0  12   6      151.34      153.94     48.61 o
   2  12   6      544.60      815.63    101.28 o
  -5  13   6      534.25      508.54     65.86 o
  -3  13   6       48.43       48.61     37.81 o
  -1  13   6        1.43      144.49     51.31 o
   1  13   6      227.12      226.86     55.37 o
  -2  14   6        4.32      -13.50     35.11 o
 -13   1   7      225.18      181.12     53.34 o
 -11   1   7      439.69      506.11     45.68 o
  -9   1   7     2519.81     2552.14    105.45 o
  -7   1   7      186.85      268.83     23.21 o
  -5   1   7     1865.96     1495.99     36.87 o
  -3   1   7      467.39      540.49     35.21 o
  -1   1   7     3983.34     3932.30    224.16 o
 -12   2   7      567.75      688.85     55.54 o
 -10   2   7      721.07      759.78     52.19 o
  -8   2   7     2058.43     2226.08     56.51 o
  -6   2   7     3972.47     4230.96     66.01 o
  -4   2   7     9602.20    10576.28    102.55 o
  -2   2   7     4321.60     4696.90    263.33 o
   0   2   7    10528.55    11348.63    186.35 o
 -13   3   7       27.27       30.28     31.64 o
 -11   3   7      571.71      688.11     55.83 o
  -9   3   7      865.04      860.91     47.54 o
  -7   3   7      641.70      632.19     29.47 o
  -5   3   7    12366.51    13153.85    186.96 o
  -3   3   7     1024.83      986.30     33.55 o
  -1   3   7     1027.99     1068.15     68.87 o
 -12   4   7     1193.26     1188.86     64.83 o
 -10   4   7       43.85      221.65     53.80 o
  -8   4   7     1288.51     1234.68     52.27 o
  -6   4   7     1467.16     1748.89    150.72 o
  -4   4   7      663.27      732.00     28.47 o
  -2   4   7    10056.69    10449.43    135.90 o
   0   4   7      337.63      419.97     47.26 o
 -13   5   7      311.67      314.29     37.11 o
 -11   5   7       19.29       12.19     18.96 o
  -9   5   7     1071.55     1178.08     57.11 o
  -7   5   7      810.05      745.12     40.92 o
  -5   5   7     1004.80     1020.10     37.48 o
  -3   5   7    16600.17    15469.96    184.44 o
  -1   5   7     1479.41     1371.99     87.77 o
   1   5   7     2481.33     2450.95    113.43 o
 -12   6   7        0.39       32.33     46.17 o
 -10   6   7      596.14      648.53     65.10 o
  -8   6   7       68.17      119.79     20.82 o
  -6   6   7      883.66     1083.09     41.43 o
  -4   6   7      626.90      741.91     31.09 o
  -2   6   7     2921.12     3162.99     76.05 o
   0   6   7      299.13      263.32     48.61 o
   2   6   7        5.96       60.77     37.81 o
 -11   7   7      182.14      149.75     48.98 o
  -9   7   7      129.93      103.11     23.13 o
  -7   7   7      228.95      229.32     22.43 o
  -5   7   7      325.33      413.12     26.05 o
  -3   7   7      611.08      629.02     45.42 o
  -1   7   7      370.78      409.17     62.12 o
   1   7   7      747.32      795.38     76.97 o
   3   7   7       41.09       55.37     29.71 o
 -10   8   7       27.75       29.20     68.87 o
  -8   8   7      243.92      310.40     48.45 o
  -6   8   7       22.28       22.57     17.83 o
  -4   8   7       98.61      153.58     30.93 o
  -2   8   7     3876.24     3789.18    174.20 o
   0   8   7       25.25       24.31     28.36 o
   2   8   7     7569.32     8404.79    251.17 o
   4   8   7        4.59       14.85     27.01 o
   6   8   7      775.32      746.76     85.07 o
  -9   9   7       92.85       97.75     30.76 o
  -7   9   7        9.16       48.04     22.43 o
  -5   9   7     2994.76     2843.59    182.62 o
  -3   9   7      431.13      518.55     75.62 o
  -1   9   7     2157.69     2043.13    137.74 o
   1   9   7     1796.61     1735.24    122.88 o
   3   9   7      302.82      270.08     54.02 o
   5   9   7     1707.19     1706.89    124.24 o
   7   9   7      212.54      203.91     51.31 o
  -8  10   7        0.82       -1.61     35.11 o
  -6  10   7      450.37      371.69     41.23 o
  -4  10   7      120.25      324.51     63.47 o
  -2  10   7       44.38       39.16     29.71 o
   0  10   7     1162.12     1773.05    132.34 o
   2  10   7       97.60       21.61     31.06 o
   4  10   7      147.56      172.85     52.66 o
   6  10   7     2139.30     2170.07    147.19 o
  -7  11   7     1035.71     1023.65     69.72 o
  -5  11   7       31.22       22.89     20.40 o
  -3  11   7     1325.42     1538.09    133.69 o
  -1  11   7      840.55      929.06    102.63 o
   1  11   7      423.17      582.02     82.37 o
   3  11   7      116.44      185.00     54.02 o
   5  11   7       60.76       29.71     32.41 o
  -6  12   7       35.88       68.43     29.55 o
  -4  12   7       99.83      117.48     58.07 o
  -2  12   7      214.02      378.11     72.92 o
   0  12   7     1086.17     1334.18    129.64 o
   2  12   7     2161.00     2292.95    163.40 o
   4  12   7      387.99      530.70     85.07 o
  -5  13   7      605.32      648.00     75.87 o
  -3  13   7        5.07      -31.06     43.21 o
  -1  13   7      202.47      266.03     60.77 o
   1  13   7      425.52      503.69     85.07 o
  -2  14   7      217.58      260.62     67.52 o
   0  14   7       34.57      103.98     45.91 o
 -12   0   8      507.32      610.37     97.23 o
 -10   0   8      193.62      236.69     65.49 o
  -8   0   8        7.96       -1.05     15.95 o
  -6   0   8    18636.05    20280.10    226.72 o
  -4   0   8      830.37     1030.97     45.75 o
  -2   0   8      866.20     1203.27     47.94 o
 -13   1   8      426.71      466.41     66.51 o
 -11   1   8      308.85      379.48     41.48 o
  -9   1   8     2172.11     2162.40     90.44 o
  -7   1   8      395.10      431.38     29.82 o
  -5   1   8     3574.71     3290.88    136.12 o
  -3   1   8      322.43      387.79     23.58 o
  -1   1   8     8562.24     8627.67    101.95 o
 -12   2   8        5.16      157.92     31.44 o
 -10   2   8      198.45      244.83     33.22 o
  -8   2   8      168.68      445.15     67.07 o
  -6   2   8      555.29      619.17     26.58 o
  -4   2   8      431.41      556.95     73.19 o
  -2   2   8     1062.57     1163.81     43.43 o
   0   2   8     8458.91     9764.63    180.95 o
 -13   3   8       32.30       32.99     28.15 o
 -11   3   8      453.35      390.56     55.45 o
  -9   3   8      592.17      563.51     39.68 o
  -7   3   8      509.01      563.76     34.92 o
  -5   3   8     9709.67     9315.23    104.67 o
  -3   3   8       70.23       80.54     14.98 o
  -1   3   8     1081.51     1280.16     76.97 o
 -12   4   8      364.17      411.17     40.18 o
 -10   4   8     1187.86     1249.16     59.65 o
  -8   4   8       75.06       52.95     16.31 o
  -6   4   8     6120.75     6388.40     94.25 o
  -4   4   8    16515.86    17315.34    185.74 o
  -2   4   8     6563.16     6958.53    185.00 o
   0   4   8     2026.86     2341.57    105.33 o
 -13   5   8      519.48      482.87     46.97 o
 -11   5   8        4.32       16.24     25.74 o
  -9   5   8     1313.18     1449.63     62.89 o
  -7   5   8      570.41      496.31     30.51 o
  -5   5   8       56.20       62.28     13.49 o
  -3   5   8     6653.41     7153.02    188.10 o
  -1   5   8     2117.38     1902.69    106.68 o
   1   5   8     6184.27     6002.46    183.65 o
 -12   6   8       46.08       83.50     34.30 o
 -10   6   8     1897.34     1990.73    123.96 o
  -8   6   8      514.88      507.80     35.71 o
  -6   6   8      383.87      541.66     29.91 o
  -4   6   8     1631.76     1800.34     96.58 o
  -2   6   8     1189.05     1325.08     51.53 o
   0   6   8     6370.08     6700.61    203.91 o
   2   6   8      108.88      176.90     39.16 o
 -11   7   8      222.15      223.54     35.60 o
  -9   7   8        7.10       16.17     17.87 o
  -7   7   8      120.68      106.69     17.25 o
  -5   7   8      107.23      150.04     18.49 o
  -3   7   8     1394.56     1404.40    108.03 o
  -1   7   8     1505.66     1643.42    110.73 o
   1   7   8      781.65      896.66     86.42 o
   3   7   8      562.96      565.81     72.92 o
 -10   8   8       30.72      -11.48     25.78 o
  -8   8   8      512.87      731.58    143.14 o
  -6   8   8      719.54      736.89     58.03 o
  -4   8   8       70.01       86.42     27.69 o
  -2   8   8      701.34     1462.47    114.78 o
   0   8   8       32.87       29.71     27.01 o
   2   8   8      552.90      591.47     81.02 o
   4   8   8      353.11      332.19     56.72 o
   6   8   8       15.53       44.56     37.81 o
  -9   9   8       57.97       76.99     37.14 o
  -7   9   8       14.18        2.53     22.01 o
  -5   9   8     1235.16     1153.31     65.30 o
  -3   9   8      609.67      749.46     87.77 o
  -1   9   8     1255.21     1332.83    114.78 o
   1   9   8     1178.68     1101.91    102.63 o
   3   9   8      599.77      533.40     75.62 o
   5   9   8      511.47      583.37     81.02 o
   7   9   8      472.49      411.87     70.22 o
  -8  10   8       13.25       13.67     21.13 o
  -6  10   8      156.18      238.20     37.05 o
  -4  10   8      812.16      859.49     67.87 o
  -2  10   8       50.53       79.67     39.16 o
   0  10   8     2170.15     2380.73    153.94 o
   2  10   8       47.85       36.46     31.06 o
   4  10   8     1849.72     1966.16    140.44 o
   6  10   8      892.39      794.03     94.53 o
  -7  11   8      875.04      750.78     61.40 o
  -5  11   8       61.02       52.69     20.93 o
  -3  11   8     1425.76     1351.73    129.64 o
  -1  11   8      769.86      892.60    106.68 o
   1  11   8      695.26      737.31     93.18 o
   3  11   8      240.36      245.77     59.42 o
   5  11   8        0.30       -6.75     31.06 o
  -6  12   8      117.92      180.18     57.39 o
  -4  12   8       27.79      140.44     55.37 o
  -2  12   8      164.71      419.97     76.97 o
   0  12   8       24.11      112.08     52.66 o
   2  12   8      190.55      374.06     71.57 o
   4  12   8      297.52      282.23     63.47 o
  -5  13   8      661.39      675.78     77.78 o
  -3  13   8       10.55       22.96     36.46 o
  -1  13   8      287.18      329.49     74.27 o
   1  13   8      518.57      482.09     86.42 o
  -2  14   8      126.41      201.21     70.22 o
   0  14   8       40.46       20.26     35.11 o
 -13   1   9      591.10      633.35     74.00 o
 -11   1   9      125.89      183.47     33.56 o
  -9   1   9      975.48      966.71     45.59 o
  -7   1   9      246.59      432.67     70.95 o
  -5   1   9     3684.18     3676.50     74.19 o
  -3   1   9       71.34      182.55     42.56 o
  -1   1   9     5863.78     5612.94    151.24 o
 -12   2   9      861.25      801.19     60.72 o
 -10   2   9       87.29       51.56     23.81 o
  -8   2   9     2026.46     2312.74     69.41 o
  -6   2   9     1295.55     1442.35     56.70 o
  -4   2   9    15871.31    15673.29    297.54 o
  -2   2   9      214.55      208.41     58.28 o
   0   2   9      540.54      609.02     49.96 o
 -13   3   9       56.32       19.89     36.52 o
 -11   3   9      496.14      502.08     63.40 o
  -9   3   9      298.56      264.97     28.55 o
  -7   3   9      711.45      740.86     39.48 o
  -5   3   9     4056.32     4094.43     66.32 o
  -3   3   9     1392.83     1283.33     45.36 o
  -1   3   9      198.12      606.32     59.42 o
 -12   4   9      519.70      606.03     71.55 o
 -10   4   9       60.55      167.10     28.07 o
  -8   4   9      438.10      354.39     30.19 o
  -6   4   9      823.95      878.06     37.53 o
  -4   4   9    24003.81    24609.88    467.40 o
  -2   4   9      844.92     1069.50     82.37 o
   0   4   9     3601.14     3605.53    135.04 o
 -13   5   9      619.83      517.10     48.52 o
 -11   5   9       18.63       48.44     21.88 o
  -9   5   9      666.19      690.39     44.81 o
  -7   5   9     1056.67      991.90     42.39 o
  -5   5   9       48.56       64.12     13.20 o
  -3   5   9     2553.43     2445.41     65.82 o
  -1   5   9     1491.14     1600.21    102.63 o
   1   5   9     4942.41     4934.30    171.50 o
 -12   6   9       10.67       18.96     29.82 o
 -10   6   9      797.12      939.51     65.69 o
  -8   6   9      291.96      321.26     30.32 o
  -6   6   9       34.53       89.18     30.79 o
  -4   6   9      430.32      408.66     24.77 o
  -2   6   9       59.65       82.81     17.86 o
   0   6   9     2010.11     2203.83    122.88 o
   2   6   9      487.67      525.30     64.82 o
 -11   7   9      324.24      318.68     41.46 o
  -9   7   9       14.00       52.16     19.84 o
  -7   7   9      288.08      273.15     25.35 o
  -5   7   9     3169.40     2871.73    154.22 o
  -3   7   9     1104.92     1184.29    102.63 o
  -1   7   9     4878.22     4915.40    195.81 o
   1   7   9      306.50      467.23     67.52 o
   3   7   9      629.75      523.95     67.52 o
 -10   8   9       22.83      -21.02     30.15 o
  -8   8   9      146.96      118.46     27.44 o
  -6   8   9      572.91      661.57     49.51 o
  -4   8   9       36.55       45.11     37.14 o
  -2   8   9      258.70      509.09     72.92 o
   0   8   9       83.19      122.88     37.81 o
   2   8   9    10866.64    11098.81    302.49 o
   4   8   9       59.52      120.18     49.96 o
   6   8   9      495.73      588.77     81.02 o
  -9   9   9      163.01      189.47     37.72 o
  -7   9   9       73.16       86.46     25.79 o
  -5   9   9      966.01      880.62     63.38 o
  -3   9   9      270.89      398.36     70.22 o
  -1   9   9      285.93      459.13     72.92 o
   1   9   9     1242.56     1159.98    105.33 o
   3   9   9      411.17      406.47     66.17 o
   5   9   9      108.41      117.48     49.96 o
   7   9   9     1031.59      914.21    102.63 o
  -8  10   9       11.52       11.35     22.43 o
  -6  10   9      572.27      557.79     50.38 o
  -4  10   9       52.10      216.51     73.60 o
  -2  10   9      172.98      209.31     54.02 o
   0  10   9      315.11      970.93    108.03 o
   2  10   9       30.07      -14.85     33.76 o
   4  10   9      117.62      162.05     54.02 o
   6  10   9      663.24      814.28     97.23 o
  -7  11   9      361.52      316.60     41.68 o
  -5  11   9       35.03       48.42     22.43 o
  -3  11   9      262.24      286.28     68.87 o
  -1  11   9      419.61      438.87     78.32 o
   1  11   9      243.17      315.99     66.17 o
   3  11   9      554.78      540.15     82.37 o
   5  11   9       37.48        9.45     36.46 o
  -6  12   9       14.99       65.23     78.32 o
  -4  12   9        4.50       21.20     22.42 o
  -2  12   9     1137.11     1204.54    126.94 o
   0  12   9      195.82      317.34     70.22 o
   2  12   9      743.42      937.17    109.38 o
   4  12   9      169.78       85.07     43.21 o
  -5  13   9      316.60      452.38     91.83 o
  -3  13   9       63.36       71.57     41.86 o
  -1  13   9      387.76      376.76     81.02 o
   1  13   9      375.91      372.71     79.67 o
   3  13   9        9.27       12.15     29.71 o
   0  14   9        7.47      168.80     56.72 o
 -12   0  10      686.47      830.49    110.73 o
 -10   0  10     1046.23     1006.04    112.08 o
  -8   0  10      378.77      448.11     41.43 o
  -6   0  10     9833.54    10320.64    166.11 o
  -4   0  10      968.27     1247.97    189.73 o
  -2   0  10      197.42      153.94     24.31 o
 -13   1  10      663.84      705.16     78.23 o
 -11   1  10       68.67       92.96     32.77 o
  -9   1  10      180.76      257.97     32.49 o
  -7   1  10      161.49      329.85     71.34 o
  -5   1  10     1331.37     1336.87     34.19 o
  -3   1  10        4.03      219.10     67.96 o
  -1   1  10     2706.75     2415.90    108.03 o
 -12   2  10      118.41      204.37     52.10 o
 -10   2  10       52.58       64.33     23.76 o
  -8   2  10     2839.85     3468.96    234.48 o
  -6   2  10     1105.52     1253.95     43.97 o
  -4   2  10     6567.28     6358.06     67.01 o
  -2   2  10      104.23       79.09     28.65 o
   0   2  10      577.88     1001.99     66.17 o
 -13   3  10       40.98       80.27     38.28 o
 -11   3  10      748.94      739.13     56.59 o
  -9   3  10      280.82      280.94     29.68 o
  -7   3  10      465.45      541.54     35.09 o
  -5   3  10     1403.71     1344.90     43.49 o
  -3   3  10     1848.12     1919.07     66.91 o
  -1   3  10      516.92      880.45     70.22 o
 -12   4  10      377.01      485.53     49.30 o
 -10   4  10      659.01      732.35     46.75 o
  -8   4  10      221.42      296.36     28.11 o
  -6   4  10     2381.07     2498.84     60.88 o
  -4   4  10    11927.63    12857.25    220.64 o
  -2   4  10     1417.29     1390.90     89.13 o
   0   4  10     7185.06     9471.59    232.27 o
 -13   5  10      358.79      362.47     64.14 o
 -11   5  10       42.77       40.23     24.05 o
  -9   5  10      100.94      142.55     24.94 o
  -7   5  10     2034.00     2344.46     65.24 o
  -5   5  10       10.90       28.70     12.19 o
  -3   5  10      621.38      568.05     44.99 o
  -1   5  10      895.94     1054.65     85.07 o
   1   5  10     3467.42     3313.84    145.84 o
 -12   6  10       72.03       63.23     23.02 o
 -10   6  10      908.83      920.98     54.49 o
  -8   6  10       13.60       49.72     19.07 o
  -6   6  10     4288.52     3899.17     79.84 o
  -4   6  10     1227.90     1358.83     55.36 o
  -2   6  10      843.69      914.67     47.46 o
   0   6  10     3622.09     3660.89    159.35 o
   2   6  10      468.88      415.92     59.42 o
 -11   7  10      234.67      206.78     45.87 o
  -9   7  10       16.80       55.42     34.71 o
  -7   7  10     1232.82     1298.14     58.66 o
  -5   7  10     4921.59     4657.44     99.79 o
  -3   7  10      568.02      718.40     81.02 o
  -1   7  10     4616.98     4354.99    189.05 o
   1   7  10       85.00      441.58     67.52 o
   3   7  10      931.45      888.55     89.13 o
 -10   8  10        1.56      -29.71    149.22 o
  -8   8  10      637.54      684.88     54.96 o
  -6   8  10      682.49      843.06     71.40 o
  -4   8  10     1255.62     1155.28     65.72 o
  -2   8  10       41.09      186.35     56.72 o
   0   8  10       20.92       20.26     28.36 o
   2   8  10      829.67      856.14     91.83 o
   4   8  10     2259.16     2317.26    144.49 o
   6   8  10      393.40      428.07     72.92 o
  -9   9  10      437.37      543.17     84.40 o
  -7   9  10       49.78       83.09     24.37 o
  -5   9  10     1273.32     1082.47     64.32 o
  -3   9  10      578.32      483.44     76.97 o
  -1   9  10      216.25      333.54     66.17 o
   1   9  10     1429.22     1343.63    117.48 o
   3   9  10      156.74      252.52     62.12 o
   5   9  10      136.53      247.12     63.47 o
   7   9  10      520.18      526.65     81.02 o
  -8  10  10       30.15       42.98     23.24 o
  -6  10  10       13.22       15.68     24.63 o
  -4  10  10      998.81     1050.60    110.73 o
  -2  10  10      586.50      586.07     90.48 o
   0  10  10     2250.83     2388.83    157.99 o
   2  10  10        6.37      -31.06     41.86 o
   4  10  10      572.41      588.77     83.72 o
   6  10  10      202.62      241.72     60.77 o
   8  10  10      298.08      240.37     63.47 o
  -7  11  10      687.93      571.14     55.36 o
  -5  11  10        9.59        0.32     19.85 o
  -3  11  10      363.67      257.92     67.52 o
  -1  11  10      157.81       87.77     52.66 o
   1  11  10       78.94      135.04     52.66 o
   3  11  10      406.74      472.63     76.97 o
   5  11  10       41.32       48.61     31.06 o
   7  11  10       65.72      101.28     48.61 o
  -6  12  10      107.74       96.44     26.67 o
  -4  12  10       48.82       62.27     24.48 o
  -2  12  10       38.41       82.37     55.37 o
   0  12  10       28.91        1.35     36.46 o
   2  12  10      285.01      310.59     67.52 o
   4  12  10      184.88       87.77     33.76 o
  -5  13  10       64.24      112.08     49.96 o
  -3  13  10       49.56       85.07     54.02 o
  -1  13  10      249.58      310.59     72.92 o
   1  13  10      147.36      190.40     62.12 o
   3  13  10       12.64        0.00     29.71 o
   0  14  10       94.52       52.66     33.76 o
   2  14  10      168.37      182.30     59.42 o
 -13   1  11      319.68      401.37     64.45 o
 -11   1  11       36.11        6.80     26.14 o
  -9   1  11       69.36      135.21     27.99 o
  -7   1  11      152.34      362.45     55.74 o
  -5   1  11      369.94      372.10     21.92 o
  -3   1  11      543.51      751.15     33.93 o
  -1   1  11     1065.51      839.21    101.28 o
 -12   2  11      730.14      756.39    123.56 o
 -10   2  11       11.12       19.10     21.42 o
  -8   2  11     5116.37     5407.07    106.51 o
  -6   2  11       47.01       69.78     14.55 o
  -4   2  11     2646.87     2351.89     41.89 o
  -2   2  11       77.68       47.64      9.36 o
   0   2  11     1999.82     2057.99     94.53 o
 -13   3  11       60.65       63.96     37.49 o
 -11   3  11     1338.57     1233.03     72.49 o
  -9   3  11      164.74      161.39     24.77 o
  -7   3  11      180.68      237.40     36.25 o
  -5   3  11      670.97      672.91     30.82 o
  -3   3  11      105.71       93.76     18.98 o
  -1   3  11     2619.47     2759.79    197.16 o
 -12   4  11      207.22      184.07     33.40 o
 -10   4  11      102.51      121.90     28.85 o
  -8   4  11      868.69      933.03     74.24 o
  -6   4  11       32.30      123.52     18.83 o
  -4   4  11     1222.49     1352.80     46.32 o
  -2   4  11       67.18       29.71     21.61 o
   0   4  11     3555.52     3844.54    149.89 o
 -13   5  11      297.60      227.44     48.61 o
 -11   5  11       86.21       73.35     29.63 o
  -9   5  11       63.91      156.49     36.45 o
  -7   5  11     4257.83     4396.13     88.64 o
  -5   5  11       17.11       27.44     12.12 o
  -3   5  11      598.74      509.56     46.68 o
  -1   5  11      621.64      731.91     71.57 o
   1   5  11     1178.64     1096.51     89.13 o
 -12   6  11       14.13       59.54     54.77 o
 -10   6  11       78.67       71.42     22.56 o
  -8   6  11       11.94       60.00     15.92 o
  -6   6  11       94.42      169.57     48.42 o
  -4   6  11     1097.68     1076.37     50.06 o
  -2   6  11      420.64      530.12     38.72 o
   0   6  11      111.76      191.75     47.26 o
   2   6  11     1505.85     1555.64    108.03 o
 -11   7  11      159.43      135.82     31.49 o
  -9   7  11       74.32       80.77     26.19 o
  -7   7  11     1284.24     1274.09     58.70 o
  -5   7  11     4898.67     4846.02    132.34 o
  -3   7  11        3.53       49.96     33.76 o
  -1   7  11     4856.35     4603.46    198.51 o
   1   7  11      184.69      290.33     59.42 o
   3   7  11     1560.86     1415.20    110.73 o
 -10   8  11        3.65      -22.00     33.08 o
  -8   8  11      511.35      572.96     50.39 o
  -6   8  11      988.69      946.25     49.55 o
  -4   8  11       82.87      113.47     27.06 o
  -2   8  11     2916.36     3277.38    174.20 o
   0   8  11       41.35       51.31     31.06 o
   2   8  11     6233.86     6376.51    240.37 o
   4   8  11      260.14      349.75     66.17 o
   6   8  11        8.83       33.76     41.86 o
  -9   9  11      668.47      565.58    106.68 o
  -7   9  11       14.49        6.66     21.03 o
  -5   9  11     1809.20     1650.04     80.02 o
  -3   9  11     1698.64     1904.04    144.49 o
  -1   9  11      595.80      722.46     90.48 o
   1   9  11     1117.24     1078.96    110.73 o
   3   9  11        4.05      164.75     48.61 o
   5   9  11      327.32      361.90     68.87 o
   7   9  11       83.36       56.72     43.21 o
  -8  10  11       41.06       38.00     21.39 o
  -6  10  11       79.85       82.53     26.10 o
  -4  10  11       75.83      126.29     35.72 o
  -2  10  11     2057.13     2161.97    159.35 o
   0  10  11      483.04     1072.20    116.13 o
   2  10  11       97.93      126.94     55.37 o
   4  10  11      570.92      505.04     79.67 o
   6  10  11      112.20       82.37     39.16 o
   8  10  11       60.19       91.83     47.26 o
  -7  11  11      478.06      457.37     50.53 o
  -5  11  11       97.75      120.31     28.66 o
  -3  11  11      206.48      195.81     58.07 o
  -1  11  11      139.07      221.46     63.47 o
   1  11  11       43.96       47.26     36.46 o
   3  11  11      576.34      451.03     74.27 o
   5  11  11       10.24      -24.31     35.11 o
   7  11  11       90.40       63.47     43.21 o
  -6  12  11        6.82      100.48     32.09 o
  -4  12  11      376.74      395.17     53.06 o
  -2  12  11      222.15      293.03     62.12 o
   0  12  11      308.97      309.24     68.87 o
   2  12  11      193.47      260.62     67.52 o
   4  12  11      118.66       94.53     39.16 o
   6  12  11       80.74       27.01     39.16 o
  -3  13  11       55.88      118.83     54.02 o
  -1  13  11      210.84      205.26     63.47 o
   1  13  11      301.69      386.21     79.67 o
   3  13  11       35.60       87.77     49.96 o
 -12   0  12      419.46      382.16     82.37 o
 -10   0  12     1268.76     1417.90    132.34 o
  -8   0  12      316.44      265.88     33.71 o
  -6   0  12     7459.54     7215.05    181.63 o
  -4   0  12     1171.44     1303.55     53.82 o
  -2   0  12    11056.02    11391.84    189.05 o
 -13   1  12      186.57      159.96     48.34 o
 -11   1  12       72.68       20.30     27.20 o
  -9   1  12      389.53      435.39     42.47 o
  -7   1  12      109.77      237.96     63.09 o
  -5   1  12      401.41      346.09     22.43 o
  -3   1  12     1955.24     2039.03     39.43 o
  -1   1  12      815.22      610.55    110.73 o
 -12   2  12       74.33      191.99     46.32 o
 -10   2  12       99.80       96.16     41.13 o
  -8   2  12      117.38      502.28     78.92 o
  -6   2  12        8.61        8.34     11.48 o
  -4   2  12      331.88      336.74     18.31 o
  -2   2  12     4394.26     4780.07     67.36 o
   0   2  12     3175.14     3694.65    129.64 o
 -13   3  12       76.39       51.31     45.91 o
 -11   3  12      768.50      926.17     64.14 o
  -9   3  12       81.73      148.56     25.79 o
  -7   3  12      324.26      381.99     29.73 o
  -5   3  12      270.32      258.33     20.66 o
  -3   3  12      411.41      433.73     34.37 o
  -1   3  12     6385.12     6164.61    149.89 o
 -12   4  12      299.12      268.56     40.86 o
 -10   4  12      752.91      728.19     47.59 o
  -8   4  12        5.29       31.27     17.12 o
  -6   4  12     1044.92     1231.08     44.60 o
  -4   4  12      316.18      347.45     25.91 o
  -2   4  12      176.86      136.67     22.06 o
   0   4  12     2533.28     2684.56    129.64 o
 -13   5  12      254.97      255.22     64.82 o
 -11   5  12       43.05       45.23     19.93 o
  -9   5  12      121.10      185.97     26.71 o
  -7   5  12     3335.58     3271.07     78.10 o
  -5   5  12        3.57       20.11     11.53 o
  -3   5  12     1767.80     1615.53    103.01 o
  -1   5  12      171.08       98.58     31.06 o
   1   5  12     1704.92     1411.15    101.28 o
 -12   6  12      127.15      103.58     34.11 o
 -10   6  12      114.16       77.76     25.53 o
  -8   6  12      152.74      117.34     24.19 o
  -6   6  12      295.61      357.88     72.11 o
  -4   6  12     3859.83     3544.33    122.32 o
  -2   6  12       36.61      178.25     51.31 o
   0   6  12     8168.61     8529.03    255.22 o
   2   6  12      595.07      691.40     76.97 o
 -11   7  12       25.26       65.68     29.08 o
  -9   7  12       36.28       50.65     23.98 o
  -7   7  12     1259.49     1223.93     58.62 o
  -5   7  12     3029.84     3094.88     84.23 o
  -3   7  12      505.10      541.50     78.32 o
  -1   7  12     3712.08     3602.82    176.90 o
   1   7  12      293.56      338.95     63.47 o
   3   7  12     1076.31     1134.32    102.63 o
 -10   8  12       14.81      -21.56     40.51 o
  -8   8  12      574.10      633.56     53.79 o
  -6   8  12       47.19       52.18     18.70 o
  -4   8  12      132.52      120.53     42.25 o
  -2   8  12       49.09      274.13     64.82 o
   0   8  12      143.12       95.88     41.86 o
   2   8  12      146.24      217.41     56.72 o
   6   8  12     1071.08      947.97    103.98 o
  -9   9  12      477.47      531.13     72.25 o
  -7   9  12       62.16       24.32     20.48 o
  -5   9  12      984.28      875.91     60.74 o
  -3   9  12     2289.34     2342.92    162.05 o
  -1   9  12     1114.34      973.63    106.68 o
   1   9  12      431.52      363.25     66.17 o
   3   9  12      104.66      217.41     58.07 o
   5   9  12      337.74      274.13     66.17 o
   7   9  12      148.14      108.03     47.26 o
  -8  10  12       72.23       39.80     23.22 o
  -6  10  12      186.05      132.75     57.39 o
  -4  10  12       25.17       48.68     31.06 o
  -2  10  12     1048.88     1157.28    120.18 o
   0  10  12     2821.98     3046.47    185.00 o
   2  10  12       16.63      -43.21     44.56 o
   4  10  12       28.33       -2.70     43.21 o
   6  10  12      674.96      745.41     98.58 o
   8  10  12      105.24      202.56     63.47 o
  -7  11  12      609.10      503.45     52.40 o
  -5  11  12      118.09      114.53     27.36 o
  -3  11  12      218.70      266.03     72.92 o
  -1  11  12      222.45      216.06     62.12 o
   1  11  12        3.53       40.51     39.16 o
   3  11  12      616.02      609.02     93.18 o
   5  11  12        5.27      -22.96     36.46 o
   7  11  12       95.23       91.83     52.66 o
  -6  12  12       83.63      102.61     35.80 o
  -4  12  12      453.12      625.24     56.24 o
  -2  12  12      108.21      144.49     54.02 o
   0  12  12       54.35       59.42     41.86 o
   2  12  12      392.50      387.56     78.32 o
   4  12  12      430.75      415.92     81.02 o
   6  12  12       39.46       12.15     37.81 o
  -1  13  12       17.66      -51.31     51.31 o
   1  13  12      105.55      108.03     47.26 o
   3  13  12       40.95       36.46     40.51 o
 -13   1  13       98.23       99.93     59.42 o
 -11   1  13       27.49       55.07     32.11 o
  -9   1  13      291.17      331.54     56.49 o
  -7   1  13      367.55      471.78     77.78 o
  -5   1  13      642.56      534.91     38.20 o
  -3   1  13     1674.40     1815.90    128.06 o
  -1   1  13      893.90      811.40     39.56 o
 -12   2  13      473.16      527.63     66.17 o
 -10   2  13       93.53       57.85     47.37 o
  -8   2  13     5160.75     5463.85    126.22 o
  -6   2  13      123.55      122.87     16.15 o
  -4   2  13       29.69        7.96      7.22 o
  -2   2  13     2363.88     2609.31     65.10 o
   0   2  13     1214.55     1411.15     85.07 o
 -11   3  13      770.53      779.29     60.27 o
  -9   3  13      102.69      161.82     25.34 o
  -7   3  13      288.10      353.34     27.05 o
  -5   3  13      328.59      404.66     44.44 o
  -3   3  13      140.30      109.52     20.38 o
  -1   3  13     7692.49     6836.61    407.82 o
   1   3  13      938.19     1146.48     87.77 o
 -12   4  13      152.71      243.24     75.47 o
 -10   4  13       44.42       61.67     21.83 o
  -8   4  13       28.72       50.07     19.72 o
  -6   4  13      794.20      814.14     37.24 o
  -4   4  13      424.44      515.45     30.76 o
  -2   4  13       30.35       27.17     16.20 o
   0   4  13      211.46      241.72     48.61 o
 -11   5  13       25.46       38.28     34.11 o
  -9   5  13       41.52       51.11     17.14 o
  -7   5  13     2476.32     2646.34     70.98 o
  -5   5  13     1096.93     1022.70     41.01 o
  -3   5  13     3711.04     3445.70    124.56 o
  -1   5  13       40.72       91.83     35.11 o
   1   5  13     1786.21     1651.52    110.73 o
 -12   6  13       22.80       16.54     26.50 o
 -10   6  13      315.80      409.51     45.61 o
  -8   6  13      535.34      647.64     38.49 o
  -6   6  13     2952.44     3418.99    216.04 o
  -4   6  13      903.82      887.53     46.91 o
  -2   6  13       26.62       64.82     37.81 o
   0   6  13       93.65       93.18     48.61 o
   2   6  13      379.65      500.99     74.27 o
 -11   7  13       32.42       59.15     29.22 o
  -9   7  13       56.18       55.08     22.79 o
  -7   7  13      540.47      504.80     39.32 o
  -5   7  13     1698.75     1889.36     67.25 o
  -3   7  13      773.38      736.98     57.08 o
  -1   7  13     4398.00     4205.10    194.46 o
   1   7  13      264.35      392.96     71.57 o
   3   7  13      301.11      380.81     66.17 o
 -10   8  13        0.84       14.45     47.26 o
  -8   8  13     1969.44     2104.61     95.37 o
  -6   8  13      263.32      348.78     33.36 o
  -4   8  13       50.69       90.01     31.89 o
  -2   8  13     2190.27     2340.22    152.59 o
   0   8  13      118.01      136.39     41.86 o
   2   8  13     2076.98     2166.02    145.84 o
   4   8  13      812.28      726.51     93.18 o
   6   8  13      483.12      534.75     81.02 o
  -9   9  13      194.42      202.05     36.83 o
  -7   9  13       53.75       95.21     36.13 o
  -5   9  13      175.95      160.59     30.10 o
  -3   9  13      900.92     1062.75    116.13 o
  -1   9  13      352.42      295.73     66.17 o
   1   9  13      259.07      221.46     55.37 o
   3   9  13       35.52       29.71     43.21 o
   5   9  13      398.27      343.00     74.27 o
   7   9  13      149.07      207.96     62.12 o
  -8  10  13        1.99       20.06     53.75 o
  -6  10  13       14.25       18.64     21.13 o
  -4  10  13       19.45       10.26     23.36 o
  -2  10  13      131.85      172.85     59.42 o
   0  10  13      192.03      226.86     63.47 o
   2  10  13        2.56       49.96     36.46 o
   4  10  13      159.17      117.48     45.91 o
   6  10  13      285.63      286.28     70.22 o
   8  10  13       88.71      117.48     58.07 o
  -7  11  13      258.98      137.67     38.45 o
  -5  11  13      139.99      119.40     27.44 o
  -3  11  13       91.68       60.77     43.21 o
  -1  11  13      147.28      247.12     63.47 o
   1  11  13       46.21       37.81     39.16 o
   3  11  13      402.02      415.92     74.27 o
   5  11  13       86.48       90.48     48.61 o
   7  11  13      100.19      132.34     52.66 o
  -6  12  13       33.35       14.71     26.91 o
  -4  12  13      710.15      778.16     62.80 o
  -2  12  13       26.67       36.46     41.86 o
   0  12  13       14.16      -17.55     35.11 o
   2  12  13        8.71       49.96     43.21 o
   4  12  13      376.38      209.31     63.47 o
   6  12  13      107.94      112.08     48.61 o
  -1  13  13        7.16       -6.75     44.56 o
   1  13  13      247.75      267.38     76.97 o
   3  13  13       23.07       35.11     36.46 o
 -12   0  14       44.86       81.02     52.66 o
 -10   0  14     2687.04     2661.61    179.60 o
  -8   0  14       54.08       48.61     36.46 o
  -6   0  14     7875.29     7494.08    149.77 o
  -4   0  14     2008.33     1998.17     74.95 o
  -2   0  14      437.17      467.23     43.21 o
 -11   1  14        9.79       54.40     39.97 o
  -9   1  14      244.30      267.08     48.61 o
  -7   1  14      316.47      404.21     69.81 o
  -5   1  14      805.41      762.07     39.82 o
  -3   1  14      820.74      932.40     49.51 o
  -1   1  14     1473.37     1457.47     54.03 o
 -12   2  14       14.05       24.73     47.26 o
 -10   2  14       12.49      -15.92     31.73 o
  -8   2  14        4.02      175.14     32.75 o
  -6   2  14       36.95       80.24     14.71 o
  -4   2  14        0.35       11.22     10.37 o
  -2   2  14     1530.10     1702.59     62.76 o
   0   2  14      685.33      406.39    335.57 o
 -11   3  14      200.59      289.49     54.02 o
  -9   3  14       48.93      129.62     24.59 o
  -7   3  14       59.11       74.55     14.91 o
  -5   3  14      277.34      562.81     69.39 o
  -3   3  14      169.63      159.69     23.64 o
  -1   3  14     4131.34     3526.86    194.56 o
   1   3  14      470.40      587.42     66.17 o
 -12   4  14      259.69      215.15     49.96 o
 -10   4  14       51.85       82.78     19.69 o
  -8   4  14     1588.36     1624.01     63.36 o
  -6   4  14      950.21      898.00     39.10 o
  -4   4  14      722.79      736.22     36.08 o
  -2   4  14       38.24       13.91     26.33 o
   0   4  14     3146.59     3446.18    153.94 o
 -11   5  14      109.32      154.42     29.66 o
  -9   5  14      109.78      136.10     23.76 o
  -7   5  14     2733.10     2744.40    106.77 o
  -5   5  14     1013.12     1085.07     52.63 o
  -3   5  14     6267.03     5747.60    420.64 o
  -1   5  14      104.26      103.98     36.46 o
   1   5  14     2471.27     2089.04    129.64 o
 -12   6  14      115.12       73.02     27.69 o
 -10   6  14      846.15      828.01     69.91 o
  -8   6  14      151.35      147.77     22.36 o
  -6   6  14      245.58      348.73     48.65 o
  -4   6  14      163.38      200.48     28.56 o
  -2   6  14      156.94      167.45     55.37 o
   0   6  14     4051.91     4313.13    190.40 o
   2   6  14     1805.15     1800.06    124.24 o
 -11   7  14      108.39      106.48     40.15 o
  -9   7  14      196.19      206.12     39.27 o
  -7   7  14      374.86      321.05     33.37 o
  -5   7  14      593.33      659.05     42.48 o
  -3   7  14       80.57       91.47     30.38 o
  -1   7  14     3026.36     2958.69    170.15 o
   1   7  14      161.06      338.95     66.17 o
   3   7  14      260.31      237.67     52.66 o
   5   7  14     2422.10     2203.83    151.24 o
 -10   8  14        7.42       24.65     72.25 o
  -8   8  14      110.69      210.19     30.56 o
  -6   8  14      186.74      161.37     31.38 o
  -4   8  14     1079.84     1039.20    197.83 o
  -2   8  14      177.93      306.54     63.47 o
   0   8  14      205.85      147.19     41.86 o
   2   8  14       53.81       32.41     39.16 o
   4   8  14       55.69       68.87     48.61 o
   6   8  14       48.61       59.42     44.56 o
  -9   9  14      140.87      100.17     26.63 o
  -7   9  14      510.33      355.19     43.60 o
  -5   9  14       87.66       75.99     23.10 o
  -3   9  14      988.04      972.28    112.08 o
  -1   9  14      103.64      130.99     45.91 o
   1   9  14       58.08      109.38     41.86 o
   3   9  14        4.75       60.77     41.86 o
   5   9  14      279.48      224.16     59.42 o
   7   9  14      340.40      218.76     62.12 o
  -8  10  14       21.00       -1.02     22.74 o
  -6  10  14      273.89      276.98     38.57 o
  -4  10  14      234.95      240.16     42.81 o
  -2  10  14      258.93      318.69     67.52 o
   0  10  14      816.57      919.61    109.38 o
   2  10  14       57.27       36.46     35.11 o
   4  10  14      505.17      455.08     82.37 o
   6  10  14      735.52      683.29    101.28 o
   8  10  14      104.20      136.39     56.72 o
  -7  11  14       22.55       88.83     36.68 o
  -5  11  14       52.27       87.90     35.30 o
  -3  11  14       64.90       72.92     44.56 o
  -1  11  14      199.49      302.49     72.92 o
   1  11  14       13.71       62.12     48.61 o
   3  11  14      469.44      322.74     74.27 o
   5  11  14      166.88      140.44     54.02 o
   7  11  14      135.90      170.15     62.12 o
  -6  12  14      108.63      153.94     56.72 o
  -4  12  14      655.66      714.30     61.02 o
  -2  12  14       52.25       55.37     43.21 o
   0  12  14       82.67       93.18     48.61 o
   2  12  14      525.57      542.85     94.53 o
   4  12  14       20.86        2.70     54.02 o
 -11   1  15       15.16       49.96     38.19 o
  -9   1  15      175.17      216.49     45.91 o
  -7   1  15       28.71      102.51     56.95 o
  -5   1  15      247.34      310.32     37.81 o
  -3   1  15      926.96      854.65     32.98 o
  -1   1  15     1200.80     1266.77     52.47 o
 -12   2  15      259.80      206.44     48.00 o
 -10   2  15       66.93       80.83     35.65 o
  -8   2  15     1395.16     1312.77     64.73 o
  -6   2  15       53.38       99.68     19.47 o
  -4   2  15        4.23       11.83     10.69 o
  -2   2  15    12678.09    13048.56    129.24 o
   0   2  15     2150.30     2341.57    114.78 o
 -11   3  15       27.15       41.11     35.34 o
  -9   3  15       43.80       61.98     31.48 o
  -7   3  15       80.74       92.38     16.80 o
  -5   3  15      143.17      431.88     55.94 o
  -3   3  15      119.82       88.60     19.14 o
  -1   3  15     2064.72     1688.92     74.38 o
   1   3  15      786.99      785.92     75.62 o
 -12   4  15      117.44      127.78     39.01 o
 -10   4  15      128.92      153.68     41.91 o
  -8   4  15      495.14      521.60     34.90 o
  -6   4  15      626.17      529.12     32.52 o
  -4   4  15      269.72      346.52     32.91 o
  -2   4  15        8.79       -5.16     20.26 o
   0   4  15     1582.42     1814.92    113.43 o
 -11   5  15       27.26       37.40     43.27 o
  -9   5  15      496.79      454.50     54.41 o
  -7   5  15     1520.25     1552.68     58.99 o
  -5   5  15       34.39       41.17     15.16 o
  -3   5  15     5425.63     4816.74    511.80 o
  -1   5  15       54.35      128.29     41.86 o
   1   5  15     1877.60     1787.91    121.53 o
 -12   6  15       65.11      122.88     56.72 o
 -10   6  15      310.34      335.11     38.92 o
  -8   6  15      396.85      450.00     32.97 o
  -6   6  15     1928.65     1925.58     60.48 o
  -4   6  15       56.65       67.35     18.32 o
  -2   6  15      170.40      247.12     58.07 o
   0   6  15       60.58        5.40     31.06 o
   2   6  15     1750.65     1762.25    129.64 o
 -11   7  15      105.07       62.78     47.26 o
  -9   7  15      725.67      679.35     61.98 o
  -7   7  15      688.93      661.01     45.12 o
  -5   7  15     1267.38     1165.35     74.46 o
  -3   7  15      172.70      160.57     31.13 o
  -1   7  15     3458.63     3201.76    178.25 o
   1   7  15       34.75      166.10     54.02 o
   3   7  15      554.45      488.84     82.37 o
   5   7  15      682.52      789.97     97.23 o
 -10   8  15       45.38        6.75     36.46 o
  -8   8  15     1385.09     1249.12     65.00 o
  -6   8  15       55.00       57.36     22.02 o
  -4   8  15     1470.50     1535.23     88.18 o
  -2   8  15     1355.24     1411.15    124.24 o
   0   8  15        6.70       87.77     47.26 o
   2   8  15       81.76      102.63     47.26 o
   4   8  15      372.35      469.93     79.67 o
   6   8  15      159.40      163.40     56.72 o
  -7   9  15      500.26      524.26     51.87 o
  -5   9  15      222.01      235.03     34.46 o
  -3   9  15      367.88      424.02     78.32 o
  -1   9  15      109.61       70.22     35.11 o
   1   9  15       65.09       39.16     35.11 o
   3   9  15       36.29       62.12     49.96 o
   5   9  15      122.81      162.05     63.47 o
   7   9  15      235.96      275.48     72.92 o
   9   9  15      128.44      153.94     58.07 o
  -6  10  15      471.17      495.23     60.75 o
  -4  10  15       40.00       38.07     37.14 o
  -2  10  15      340.48      267.38     67.52 o
   0  10  15     1596.82     1586.70    144.49 o
   2  10  15      142.61      182.30     62.12 o
   4  10  15      100.52       94.53     56.72 o
   6  10  15      408.99      479.39     89.13 o
  -5  11  15       75.81       87.13     32.23 o
  -3  11  15      162.92      103.98     45.91 o
  -1  11  15      235.29      406.47     82.37 o
   1  11  15       16.26      -14.85     41.86 o
   3  11  15      369.71      315.99     71.57 o
   5  11  15      160.03      113.43     58.07 o
  -2  12  15       17.33      113.43     62.12 o
   0  12  15      150.07      190.40     60.77 o
   2  12  15       14.04       -8.10     44.56 o
   4  12  15       66.99       31.06     37.81 o
 -12   0  16        2.75       41.86     51.31 o
 -10   0  16     2508.70     2707.52    187.70 o
  -8   0  16       46.26       13.50     37.81 o
  -6   0  16     1427.34     1528.63    117.48 o
  -4   0  16      320.70      248.12     42.54 o
  -2   0  16      740.53      760.27     58.07 o
 -11   1  16        6.97       39.53     37.14 o
  -9   1  16      118.25      188.00     41.88 o
  -7   1  16      180.66      222.59     35.06 o
  -5   1  16      285.01      315.32     35.18 o
  -3   1  16     2591.10     2363.67     54.82 o
  -1   1  16      562.05      548.82     37.09 o
 -12   2  16        1.24       47.56     60.77 o
 -10   2  16       93.05       36.51     27.20 o
  -8   2  16      485.65      542.77     43.82 o
  -6   2  16      675.13      713.47     40.45 o
  -4   2  16      712.29      765.37     54.02 o
  -2   2  16     1242.08     1268.71     42.93 o
   0   2  16       28.11      117.48     35.11 o
 -11   3  16      193.02      325.33     55.56 o
  -9   3  16        4.36       22.62     19.13 o
  -7   3  16       10.38       29.24     15.59 o
  -5   3  16      520.08      591.96     52.72 o
  -3   3  16       12.64       20.26     21.61 o
  -1   3  16     1567.62     1314.37     56.46 o
   1   3  16     1223.22     1157.28     94.53 o
 -12   4  16       30.82       17.55     41.86 o
 -10   4  16       22.94       30.17     22.52 o
  -8   4  16      165.97      318.86     32.22 o
  -6   4  16      430.70      387.63     31.48 o
  -4   4  16      432.40      498.29     71.57 o
  -2   4  16        7.62      -14.85     25.66 o
   0   4  16      999.20     1203.19     97.23 o
   2   4  16      199.15      259.27     52.66 o
 -11   5  16       49.70       93.03     38.48 o
  -9   5  16      166.86      149.26     32.10 o
  -7   5  16      453.59      478.85     38.83 o
  -5   5  16      340.46      362.95     40.81 o
  -3   5  16     3629.62     3502.90    175.55 o
  -1   5  16        9.10       54.02     29.71 o
   1   5  16     1588.71     1426.01    112.08 o
 -10   6  16      618.49      693.40     59.68 o
  -8   6  16      134.01       60.15     20.04 o
  -6   6  16        7.84       48.89     17.93 o
  -4   6  16      144.98      120.83     28.22 o
  -2   6  16      489.02      657.64     87.77 o
   0   6  16      360.88      356.50     60.77 o
   2   6  16      231.07      261.97     59.42 o
   4   6  16     1281.08     1440.86    120.18 o
  -9   7  16      683.48      599.83     57.11 o
  -7   7  16      646.29      640.09     52.70 o
  -5   7  16     1650.01     1553.23    112.76 o
  -3   7  16      235.80      272.78     59.42 o
  -1   7  16     1785.21     1658.27    129.64 o
   1   7  16      261.42      221.46     54.02 o
   3   7  16      640.03      718.40     91.83 o
   5   7  16      279.21      434.82     82.37 o
  -8   8  16       39.29       68.18     27.00 o
  -6   8  16      277.88      167.19     34.12 o
  -4   8  16     1647.64     1521.88    136.39 o
  -2   8  16      191.46      170.15     52.66 o
   0   8  16       55.79        6.75     45.91 o
   2   8  16      202.29      182.30     60.77 o
   4   8  16       64.34       86.42     49.96 o
   6   8  16      418.31      424.02     79.67 o
  -7   9  16      888.37      934.18     85.42 o
  -5   9  16       50.17       75.92     29.53 o
  -3   9  16      233.25      284.93     70.22 o
  -1   9  16       25.49      103.98     43.21 o
   1   9  16       12.72      117.48     49.96 o
   3   9  16      631.99      711.65    103.98 o
   5   9  16       35.82       43.21     39.16 o
   7   9  16      418.42      409.17     83.72 o
  -6  10  16      480.56      538.72     64.74 o
  -4  10  16       40.60       39.16     36.46 o
  -2  10  16      119.82       97.23     48.61 o
   0  10  16      103.14      160.70     64.82 o
   2  10  16       60.95       14.85     37.81 o
   4  10  16      368.24      502.34     91.83 o
   6  10  16      962.07      822.38    112.08 o
  -5  11  16        8.20       25.03     56.04 o
  -3  11  16      102.75      135.04     55.37 o
  -1  11  16      253.14      264.68     71.57 o
   1  11  16       88.85       64.82     44.56 o
   3  11  16      101.79      110.73     37.81 o
   5  11  16        4.99       76.97     47.26 o
  -2  12  16      102.81      140.44     58.07 o
   0  12  16      158.06      253.87     81.02 o
   2  12  16      308.01      309.24     79.67 o
 -11   1  17       52.94       54.37     79.00 o
  -9   1  17       99.70       99.16     35.29 o
  -7   1  17      448.66      442.48     53.89 o
  -5   1  17      139.02      174.79     22.43 o
  -3   1  17     2633.20     2482.19     58.00 o
  -1   1  17      107.34      110.73     20.51 o
 -12   2  17      159.92      207.96     68.87 o
 -10   2  17       42.08      109.38     47.26 o
  -8   2  17       83.88       79.81     31.72 o
  -6   2  17      274.71      260.67     26.75 o
  -4   2  17        0.84       22.21     19.88 o
  -2   2  17     6062.72     5890.41    126.47 o
   0   2  17        5.60        0.00     21.61 o
 -11   3  17      141.21      168.86     41.98 o
  -9   3  17      322.75      441.75     60.13 o
  -7   3  17      155.49      144.52     21.80 o
  -5   3  17     1954.64     2056.22    120.22 o
  -3   3  17       23.62       32.41     24.31 o
  -1   3  17      609.54      688.70     74.27 o
   1   3  17     2940.29     2869.57    147.19 o
 -10   4  17      311.75      393.05    101.95 o
  -8   4  17      331.56      465.57     38.45 o
  -6   4  17      144.66      159.33     33.14 o
  -4   4  17      842.88     1421.95    116.13 o
  -2   4  17      482.91      495.59     70.22 o
   0   4  17      110.31      164.75     45.91 o
   2   4  17      564.95      810.23     87.77 o
 -11   5  17       25.69       -8.70     39.41 o
  -9   5  17       83.56      133.23     29.20 o
  -7   5  17       12.93       96.04     24.09 o
  -5   5  17      522.06      535.57     46.91 o
  -3   5  17     2664.16     2685.91    153.94 o
  -1   5  17       16.38      -27.01     35.11 o
   1   5  17      945.07      980.38     98.58 o
   3   5  17     2438.56     2627.85    159.35 o
 -10   6  17      980.97     1126.23    126.04 o
  -8   6  17      166.17      217.21     28.68 o
  -6   6  17       15.14       32.71     18.71 o
  -4   6  17        3.39       44.53     35.79 o
  -2   6  17      153.99      189.05     52.66 o
   0   6  17      302.93      282.23     55.37 o
   2   6  17      628.18      711.65     87.77 o
   4   6  17      155.91      172.85     52.66 o
  -9   7  17      572.81      499.09     50.54 o
  -7   7  17        7.99       32.01     18.96 o
  -5   7  17     1427.55     1272.14    125.59 o
  -3   7  17      241.15      226.86     56.72 o
  -1   7  17      868.32      672.49     89.13 o
   1   7  17      379.14      363.25     64.82 o
   3   7  17      355.71      313.29     67.52 o
   5   7  17      354.05      409.17     79.67 o
  -8   8  17       40.31       59.16     25.94 o
  -6   8  17      157.83      119.90     29.06 o
  -4   8  17      988.38     1204.54    120.18 o
  -2   8  17      893.37      893.95    102.63 o
   0   8  17       76.06       90.48     48.61 o
   2   8  17      485.23      513.15     81.02 o
   4   8  17      302.18      391.61     75.62 o
   6   8  17      218.89      370.01     79.67 o
  -7   9  17      470.96      471.31     64.02 o
  -5   9  17       34.29       30.48     25.57 o
  -3   9  17      127.35      212.01     66.17 o
  -1   9  17       14.81       -5.40     36.46 o
   1   9  17      219.20      162.05     55.37 o
   3   9  17      953.90      991.18    117.48 o
   5   9  17      127.87      195.81     63.47 o
   7   9  17      203.46      197.16     66.17 o
  -6  10  17      644.08      684.53     73.51 o
  -4  10  17      337.63      284.93     67.52 o
  -2  10  17       64.99       41.86     36.46 o
   0  10  17      902.61     1268.01    133.69 o
   2  10  17      165.41      140.44     52.66 o
   4  10  17      735.00      815.63    113.43 o
   6  10  17      394.91      469.93     91.83 o
  -5  11  17      105.28       71.57     52.66 o
  -3  11  17       89.07      145.84     54.02 o
  -1  11  17       50.65      105.33     51.31 o
   1  11  17      130.09      199.86     66.17 o
   3  11  17      149.73      139.09     58.07 o
 -10   0  18      905.23      956.07    120.18 o
  -8   0  18       45.32       -5.40     39.16 o
  -6   0  18      135.49      220.40     37.81 o
  -4   0  18     3373.98     3340.31    207.96 o
  -2   0  18     1294.71     1358.49     82.37 o
 -11   1  18       16.88       29.26     33.74 o
  -9   1  18        4.52       32.41     31.51 o
  -7   1  18      378.98      375.72     50.50 o
  -5   1  18       41.55       41.86     20.05 o
  -3   1  18     2136.37     2117.34     68.53 o
  -1   1  18       93.08      118.43     21.90 o
 -10   2  18      220.38      199.70     49.29 o
  -8   2  18      433.61      391.66     53.79 o
  -6   2  18       25.71       32.92     14.96 o
  -4   2  18      298.92      329.18     30.37 o
  -2   2  18      246.31      333.73     35.72 o
   0   2  18       77.48      109.38     36.46 o
 -11   3  18      137.35      129.57     35.69 o
  -9   3  18      820.77      922.39    126.94 o
  -7   3  18      520.20      517.56     38.81 o
  -5   3  18     2763.06     2757.34    105.00 o
  -3   3  18      113.60      125.59     35.11 o
  -1   3  18      701.65      907.46     86.42 o
   1   3  18     3579.73     3589.32    167.45 o
 -10   4  18      271.72      377.63    112.76 o
  -8   4  18      149.23      202.06     30.21 o
  -6   4  18      806.29      853.81     47.73 o
  -4   4  18       44.95      325.44     66.17 o
  -2   4  18       67.57       54.02     35.11 o
   0   4  18     4640.67     5327.27    210.66 o
   2   4  18      994.08     1062.75     98.58 o
 -11   5  18       18.44      151.24     64.82 o
  -9   5  18       77.70      101.60     27.49 o
  -7   5  18       52.04       92.65     23.18 o
  -5   5  18      324.30      296.27     34.29 o
  -3   5  18     3503.07     3397.57    178.25 o
  -1   5  18       73.06      -21.61     33.76 o
   1   5  18      149.48      232.27     58.07 o
   3   5  18     2526.26     2364.52    156.64 o
 -10   6  18      452.89      562.75     65.80 o
  -8   6  18       92.82      124.79     25.33 o
  -6   6  18      377.05      385.64     34.57 o
  -4   6  18      103.41      112.08     29.80 o
  -2   6  18      305.46      399.71     70.22 o
   0   6  18       28.71       55.37     33.76 o
   2   6  18      187.39      278.18     62.12 o
   4   6  18      207.80      338.95     68.87 o
  -9   7  18       83.63      125.68     37.58 o
  -7   7  18       95.75       45.99     21.45 o
  -5   7  18      696.11      559.67     90.48 o
  -3   7  18      135.40       99.93     37.81 o
  -1   7  18      131.14       93.18     39.16 o
   1   7  18       96.46       49.96     37.81 o
   3   7  18      241.67      255.22     60.77 o
   5   7  18      548.91      550.96     91.83 o
  -8   8  18      506.33      379.47     44.68 o
  -6   8  18       49.13       20.47     20.24 o
  -4   8  18       84.41      124.24     55.37 o
  -2   8  18      337.30      307.89     66.17 o
   0   8  18       67.97        0.00     35.11 o
   2   8  18      678.21      787.27    102.63 o
   4   8  18       45.78       78.32     48.61 o
   6   8  18       45.37      136.39     58.07 o
  -7   9  18      252.38      266.67     49.17 o
  -5   9  18       93.11       43.94     35.79 o
  -3   9  18      163.78      230.92     68.87 o
  -1   9  18        0.60       62.12     47.26 o
   1   9  18      246.90      155.29     58.07 o
   3   9  18     1113.53      988.48    117.48 o
   5   9  18       85.64       72.92     43.21 o
   7   9  18      211.42      298.43     78.32 o
  -6  10  18      393.00      418.39     60.18 o
  -4  10  18       55.90       72.92     44.56 o
  -2  10  18       88.07      117.48     54.02 o
   0  10  18      393.26      378.11     79.67 o
   2  10  18       23.05       -5.40     45.91 o
   4  10  18      477.28      550.96     97.23 o
  -3  11  18      302.79      321.39     79.67 o
  -1  11  18       75.40       99.93     52.66 o
   1  11  18       98.57      114.78     52.66 o
   3  11  18       82.40       71.57     36.46 o
 -11   1  19       30.11       30.41     44.56 o
  -9   1  19       77.57       55.82     34.02 o
  -7   1  19       77.77       95.69     68.19 o
  -5   1  19      263.04      269.34     36.13 o
  -3   1  19     1554.20     1536.83     60.46 o
  -1   1  19       22.92       42.98     16.53 o
 -10   2  19      277.49      318.42     91.83 o
  -8   2  19      350.42      365.88     81.02 o
  -6   2  19      366.86      436.30     38.59 o
  -4   2  19     1417.06     1415.14     60.04 o
  -2   2  19     4078.71     3863.93    108.65 o
   0   2  19     1287.85     1421.95    101.28 o
 -11   3  19       92.25      244.42     79.67 o
  -9   3  19      764.15      771.12     76.76 o
  -7   3  19      133.42      129.65     33.91 o
  -5   3  19     2413.94     2302.88    103.20 o
  -3   3  19      120.39      168.80     44.56 o
  -1   3  19     1279.20     1454.36    109.38 o
   1   3  19     3760.15     3578.52    172.85 o
 -10   4  19       20.36       71.71     43.68 o
  -8   4  19      528.99      524.31     42.17 o
  -6   4  19      302.00      258.98     33.41 o
  -4   4  19      419.49      555.01     75.62 o
  -2   4  19      351.27      190.40     48.61 o
   0   4  19       55.30      133.69     54.02 o
   2   4  19      200.94      180.95     49.96 o
 -11   5  19        0.05       43.21     37.81 o
  -9   5  19      128.37       58.11     26.11 o
  -7   5  19      347.95      336.12     34.87 o
  -5   5  19       79.84       97.99     24.76 o
  -3   5  19     2855.74     2699.42    162.05 o
  -1   5  19       30.76       14.85     28.36 o
   1   5  19      272.04      329.49     66.17 o
   3   5  19     1508.86     1586.70    132.34 o
 -10   6  19      541.05      599.38     69.36 o
  -8   6  19        9.57      -12.76     45.98 o
  -6   6  19      309.63      445.16     46.23 o
  -4   6  19        0.83       39.16     35.11 o
  -2   6  19      161.13      159.35     48.61 o
   0   6  19       12.70       -6.75     35.11 o
   2   6  19      222.83      284.93     64.82 o
   4   6  19      469.05      325.44     70.22 o
  -9   7  19       82.78       51.63     51.99 o
  -7   7  19      137.23      138.93     31.79 o
  -5   7  19      371.60      334.75     52.94 o
  -3   7  19       12.68        4.05     36.46 o
  -1   7  19       40.36       39.16     40.51 o
   1   7  19       88.42       86.42     39.16 o
   3   7  19       67.77      105.33     49.96 o
   5   7  19     1383.73     1377.39    133.69 o
  -8   8  19       21.89       17.89     62.12 o
  -6   8  19        0.35      -25.57     25.57 o
  -4   8  19      748.27      834.54    102.63 o
  -2   8  19       29.13       52.66     43.21 o
   0   8  19       64.58       45.91     36.46 o
   2   8  19      445.88      426.72     82.37 o
   4   8  19        2.01       49.96     43.21 o
   6   8  19      657.09      687.35     99.93 o
  -7   9  19       46.06       32.41     37.81 o
  -5   9  19       30.06       47.23     34.06 o
  -3   9  19      107.62      195.81     56.72 o
  -1   9  19        5.79       43.21     52.66 o
   1   9  19      103.95       83.72     49.96 o
   3   9  19      270.56      315.99     78.32 o
   5   9  19      132.68       87.77     49.96 o
  -4  10  19      213.24      245.77     63.47 o
  -2  10  19       12.48       56.72     49.96 o
   0  10  19      380.06      663.04    108.03 o
   2  10  19      122.14      101.28     44.56 o
   4  10  19      233.78      494.24     94.53 o
  -1  11  19       33.95      -12.15     44.56 o
   1  11  19       24.81        2.70     37.81 o
 -10   0  20       34.27       54.02     37.81 o
  -8   0  20      645.86      746.76    101.28 o
  -6   0  20     1506.24     1751.67     94.83 o
  -4   0  20     1991.89     1821.67    126.94 o
  -2   0  20      110.09       78.32     27.01 o
   0   0  20     1045.13     1010.09     81.02 o
 -11   1  20        9.45       -2.70     59.42 o
  -9   1  20       25.10       21.92     30.50 o
  -7   1  20       62.08       40.26     23.31 o
  -5   1  20      387.67      388.64     45.29 o
  -3   1  20      999.51     1071.40     52.00 o
  -1   1  20       23.80       33.57     19.98 o
 -10   2  20      237.60      260.69     52.10 o
  -8   2  20       12.17       20.38     58.07 o
  -6   2  20       36.67      -17.10     25.57 o
  -4   2  20       89.85       71.41     18.70 o
  -2   2  20      400.68      586.07     68.87 o
   0   2  20      700.42      830.49     81.02 o
  -9   3  20      236.56      251.70     50.58 o
  -7   3  20       98.93      105.31     27.69 o
  -5   3  20     1323.49     1211.66     76.51 o
  -3   3  20      129.33      120.18     37.81 o
  -1   3  20     1161.92     1226.15    101.28 o
   1   3  20     1068.49     1089.76     99.93 o
 -10   4  20       82.97      113.74     56.72 o
  -8   4  20       12.48       25.50     26.93 o
  -6   4  20       60.36       97.62     25.57 o
  -4   4  20      636.88      698.10     60.55 o
  -2   4  20      159.03      143.14     45.91 o
   0   4  20     2985.45     3064.02    170.15 o
   2   4  20      320.96      360.55     67.52 o
  -9   5  20       68.71       65.04     37.93 o
  -7   5  20      559.27      599.44     45.78 o
  -5   5  20        2.74       33.94     21.84 o
  -3   5  20     1297.32     1323.38    116.13 o
  -1   5  20      192.27      202.56     51.31 o
   1   5  20      563.54      591.47     78.32 o
   3   5  20     2015.97     1983.71    148.54 o
  -8   6  20       36.74       55.76     21.36 o
  -6   6  20     1718.56     1751.42     85.22 o
  -4   6  20       94.33       24.31     32.41 o
  -2   6  20        0.20      -44.56     44.56 o
   0   6  20     1594.78     1710.94    139.09 o
   2   6  20       46.32      125.59     45.91 o
   4   6  20      578.51      492.89     85.07 o
  -9   7  20       28.55      120.69     52.66 o
  -7   7  20      210.44      166.25     32.10 o
  -5   7  20      179.03      143.34     35.57 o
  -3   7  20       58.73       10.80     31.06 o
  -1   7  20      189.77      147.19     52.66 o
   1   7  20       53.48       21.61     37.81 o
   3   7  20      147.35      153.94     58.07 o
   5   7  20     1164.64     1006.04    120.18 o
  -8   8  20      503.28      462.48     59.63 o
  -6   8  20       33.21       89.05     37.54 o
  -4   8  20       26.21      102.63     47.26 o
  -2   8  20      412.53      472.63     85.07 o
   0   8  20       64.46       17.55     47.26 o
   2   8  20      307.09      355.15     76.97 o
   4   8  20       67.36       78.32     47.26 o
   6   8  20       43.95      117.48     62.12 o
  -5   9  20        4.05      -30.07     30.07 o
  -3   9  20      136.60      126.94     52.66 o
  -1   9  20      121.30       81.02     54.02 o
   1   9  20       37.09      -59.42     59.42 o
   3   9  20      162.06      201.21     67.52 o
   5   9  20        2.02      -14.85     41.86 o
  -4  10  20       38.96       44.56     39.16 o
  -2  10  20      268.15      315.99     74.27 o
   0  10  20      666.96      858.84    118.83 o
   2  10  20       88.02      125.59     52.66 o
  -9   1  21       50.74       44.23     33.96 o
  -7   1  21      471.62      409.21     44.66 o
  -5   1  21      719.56      675.10     59.40 o
  -3   1  21      263.83      234.51     27.52 o
  -1   1  21      404.49      453.73     60.77 o
 -10   2  21       57.84       92.02     41.19 o
  -8   2  21       18.59      104.05     39.01 o
  -6   2  21       23.45       14.75     23.64 o
  -4   2  21      466.36      503.57     48.84 o
  -2   2  21     1608.12     2107.95    128.29 o
   0   2  21      831.55      949.32     87.77 o
  -9   3  21       43.87       82.69     44.56 o
  -7   3  21      234.70      221.74     37.86 o
  -5   3  21     1247.68     1123.13     75.69 o
  -3   3  21       42.73       18.91     31.06 o
  -1   3  21      362.28      318.69     55.37 o
   1   3  21       37.66       22.96     31.06 o
 -10   4  21       78.45      135.04     55.37 o
  -8   4  21       77.23       54.58     28.21 o
  -6   4  21      239.25      237.53     35.54 o
  -4   4  21     1137.91     1259.93     80.89 o
  -2   4  21       22.39      -12.15     28.36 o
   0   4  21       95.68       95.88     51.31 o
   2   4  21     1289.65     1261.26    114.78 o
  -9   5  21        4.51      -13.28     27.96 o
  -7   5  21      439.61      419.14     39.92 o
  -5   5  21       46.77       73.41     23.18 o
  -3   5  21      928.50      910.16     99.93 o
  -1   5  21      339.87      302.49     56.72 o
   1   5  21      585.58      598.22     86.42 o
   3   5  21     1281.98     1317.97    121.53 o
  -8   6  21       27.09       -6.38     20.15 o
  -6   6  21      205.32      190.42     43.25 o
  -4   6  21        6.57       27.01     29.71 o
  -2   6  21       11.28       16.20     33.76 o
   0   6  21       38.87       39.16     41.86 o
   2   6  21       13.00       59.42     43.21 o
   4   6  21        8.96       14.85     40.51 o
  -9   7  21       41.00       68.87     40.51 o
  -7   7  21      227.77      231.95     35.59 o
  -5   7  21       37.96      100.64     34.22 o
  -3   7  21       24.80      -12.15     33.76 o
  -1   7  21      193.60      145.84     59.42 o
   1   7  21      399.18      425.37     76.97 o
   3   7  21      155.06      198.51     66.17 o
   5   7  21     1262.87     1203.19    135.04 o
  -8   8  21      190.63      276.83     72.92 o
  -6   8  21       29.05       15.49     24.18 o
  -4   8  21      127.55       71.57     49.96 o
  -2   8  21      484.22      533.40     89.13 o
   0   8  21       13.41        6.75     47.26 o
   2   8  21     2382.22     2696.72    191.75 o
   4   8  21       39.68       83.72     44.56 o
   6   8  21      302.00      390.26     83.72 o
  -5   9  21       52.39       49.28     30.50 o
  -3   9  21       44.36      109.38     52.66 o
  -1   9  21      239.76      263.32     71.57 o
   1   9  21       57.75       10.80     45.91 o
   3   9  21       69.80       51.31     51.31 o
  -2  10  21       20.24       -8.10     44.56 o
   0  10  21       54.83       31.06     41.86 o
   2  10  21       22.34      176.90     55.37 o
 -10   0  22      391.87      230.92     68.87 o
  -8   0  22       36.01       12.15     48.61 o
  -6   0  22     1324.27     1236.95    118.83 o
  -4   0  22      524.40      472.63     68.87 o
   0   0  22      195.07      341.65     52.66 o
  -9   1  22       59.07       34.07     32.93 o
  -7   1  22      436.11      375.68     44.18 o
  -5   1  22      670.69      547.65     57.08 o
  -3   1  22      180.07      151.24     31.89 o
  -1   1  22     1442.15     1438.16    103.98 o
 -10   2  22      163.80      216.06     70.22 o
  -8   2  22      298.13      468.32    103.30 o
  -6   2  22      290.18      359.40     50.58 o
  -4   2  22      192.55      158.60     29.98 o
  -2   2  22       50.79       90.48     37.81 o
   0   2  22        0.18      202.56     54.02 o
  -9   3  22       71.07       98.31     35.95 o
  -7   3  22      337.51      403.34     88.70 o
  -5   3  22     1237.08     1140.85     77.19 o
  -3   3  22       66.12       91.83     39.16 o
  -1   3  22       59.79       24.31     29.71 o
   1   3  22       87.47       98.58     40.51 o
 -10   4  22       10.99       91.83     58.07 o
  -8   4  22       21.56       47.87     30.34 o
  -6   4  22      281.62      306.21     42.26 o
  -4   4  22      293.25      365.62     47.37 o
  -2   4  22       10.57       -2.70     35.11 o
   0   4  22      430.45      492.89     72.92 o
   2   4  22       26.22       43.21     35.11 o
  -9   5  22       87.48      224.16     91.83 o
  -7   5  22      313.91      351.22     38.28 o
  -5   5  22        8.65       41.37     25.93 o
  -3   5  22      137.90      112.08     40.51 o
  -1   5  22      630.87      641.43     89.13 o
   1   5  22       62.68      197.16     59.42 o
   3   5  22     1589.56     1320.68    128.29 o
  -8   6  22       17.73       22.85     23.03 o
  -6   6  22      371.59      366.63     52.84 o
  -4   6  22        3.25       -9.45     29.71 o
  -2   6  22      407.21      392.96     72.92 o
   0   6  22     1527.70     1621.81    140.44 o
   2   6  22       32.06       68.87     41.86 o
   4   6  22      725.59      629.28     94.53 o
  -7   7  22      209.51      213.92     36.75 o
  -5   7  22       13.66       48.68     28.18 o
  -3   7  22        8.23       13.50     32.41 o
  -1   7  22      139.67      198.51     59.42 o
   1   7  22      373.18      303.84     71.57 o
   3   7  22       45.28       63.47     49.96 o
   5   7  22      396.75      415.92     82.37 o
  -6   8  22       20.31      123.22    108.71 o
  -4   8  22       79.56       95.88     52.66 o
  -2   8  22      311.87      503.69     90.48 o
   0   8  22       13.71       31.06     48.61 o
   2   8  22      134.07      203.91     63.47 o
   4   8  22      198.37      263.32     76.97 o
  -3   9  22       29.61       79.67     47.26 o
  -1   9  22      156.30      133.69     64.82 o
   1   9  22       91.53      -82.37     82.37 o
   3   9  22       78.55      195.81     68.87 o
  -9   1  23       65.07       36.92     30.38 o
  -7   1  23      333.22      311.41     41.81 o
  -5   1  23      525.35      492.37     53.37 o
  -3   1  23      328.46      440.23     70.22 o
  -1   1  23     1957.18     1947.25    125.59 o
   1   1  23     2462.37     2482.01    147.19 o
  -8   2  23      935.24     1014.29     87.37 o
  -6   2  23       56.83       55.40     69.54 o
  -4   2  23      208.09      189.05     52.66 o
  -2   2  23      625.07      584.72     71.57 o
   0   2  23       43.39       56.72     37.81 o
  -9   3  23       83.75      112.49     38.59 o
  -7   3  23      147.76      326.52    150.80 o
  -5   3  23      975.25      808.88    102.63 o
  -3   3  23        6.51       54.02     32.41 o
  -1   3  23       19.14       20.26     28.36 o
   1   3  23      347.11      293.03     62.12 o
  -8   4  23      120.59       82.22     66.17 o
  -6   4  23       14.00       78.63     41.86 o
  -4   4  23      145.69      146.05     33.96 o
  -2   4  23       55.75        6.75     36.46 o
   0   4  23      353.39      395.66     70.22 o
   2   4  23        0.60       20.26     33.76 o
  -9   5  23      149.77      121.53     56.72 o
  -7   5  23      248.02      202.08     38.94 o
  -5   5  23        7.47       29.50     30.29 o
  -3   5  23      119.91      183.65     51.31 o
  -1   5  23      251.74      340.30     68.87 o
   1   5  23      364.88      241.72     64.82 o
   3   5  23      680.58      591.47     91.83 o
  -6   6  23      110.55       87.08     31.34 o
  -4   6  23       34.64       22.96     31.06 o
  -2   6  23      232.40      214.71     56.72 o
   0   6  23       94.64      135.04     52.66 o
   2   6  23        4.82       75.62     54.02 o
   4   6  23       77.94      153.94     59.42 o
  -7   7  23      127.22       79.61     58.74 o
  -5   7  23        9.96       18.57     24.98 o
  -3   7  23       18.86       -4.05     40.51 o
  -1   7  23       87.57       85.07     40.51 o
   1   7  23      482.60      340.30     82.37 o
   3   7  23       88.57       75.62     47.26 o
   5   7  23      361.58      225.51     68.87 o
  -6   8  23       63.97      149.17     33.65 o
  -4   8  23       37.86      166.10     60.77 o
  -2   8  23      986.71     1114.07    128.29 o
   0   8  23      144.78      179.60     60.77 o
   2   8  23     1588.16     1801.41    163.40 o
   4   8  23      135.52      168.80     64.82 o
  -3   9  23       11.01       -9.45     35.11 o
  -1   9  23       25.87       52.66     49.96 o
   1   9  23       13.72      -35.11     45.91 o
  -8   0  24      177.19      334.90     78.32 o
  -6   0  24     1047.45      889.90    105.33 o
  -4   0  24      188.66      224.16     54.02 o
  -9   1  24        5.85       17.55     43.21 o
  -7   1  24      330.81      220.35     40.03 o
  -5   1  24      182.08      140.44     55.37 o
  -3   1  24      346.57      382.16     70.22 o
  -1   1  24     1667.09     1584.00    118.83 o
   1   1  24     1334.58     1227.50    108.03 o
  -8   2  24        0.24      143.87     99.25 o
  -6   2  24      141.98      134.36     38.19 o
  -4   2  24       52.05       85.07     48.61 o
  -2   2  24      345.00      357.85     59.42 o
   0   2  24      824.99     1010.09     99.93 o
   2   2  24     1193.05     1288.27    116.13 o
  -9   3  24       59.18       59.42     44.56 o
  -7   3  24       79.54      134.79     62.44 o
  -5   3  24      661.67      650.89     95.88 o
  -3   3  24       19.56       28.36     28.36 o
  -1   3  24       80.07       63.47     32.41 o
   1   3  24      374.99      456.43     75.62 o
  -8   4  24      187.35      148.93     47.97 o
  -6   4  24      257.58      321.40     56.76 o
  -4   4  24      337.31      316.23     48.34 o
  -2   4  24      428.95      382.16     67.52 o
   0   4  24       21.08       10.80     29.71 o
   2   4  24       44.55      105.33     47.26 o
  -9   5  24      168.02      172.85     64.82 o
  -7   5  24      122.24      109.53     48.42 o
  -5   5  24       16.97       23.07     25.81 o
  -3   5  24      346.82      414.57     72.92 o
  -1   5  24      103.97      108.03     36.46 o
   1   5  24      601.83      679.24     98.58 o
   3   5  24      679.15      657.64     97.23 o
  -6   6  24      268.85      334.36     51.32 o
  -4   6  24      448.07      468.58     81.02 o
  -2   6  24       30.04       66.17     43.21 o
   0   6  24      994.73      962.82    116.13 o
   2   6  24      105.12      157.99     60.77 o
   4   6  24      191.56      276.83     71.57 o
  -7   7  24       39.25      -40.51     40.51 o
  -5   7  24       86.61       55.10     37.14 o
  -3   7  24       34.66       16.20     33.76 o
  -1   7  24       89.83      137.74     49.96 o
   1   7  24      131.06      220.11     60.77 o
   3   7  24       69.40       37.81     45.91 o
  -4   8  24       23.38       39.16     43.21 o
  -2   8  24      116.10      338.95     82.37 o
   0   8  24       32.81       20.26     43.21 o
   2   8  24       37.45      124.24     63.47 o
  -7   1  25      185.00      159.28     37.09 o
  -5   1  25      178.58      171.50     59.42 o
  -3   1  25       95.96      168.80     52.66 o
   1   1  25      360.68      336.25     60.77 o
  -8   2  25      734.34      765.22     77.27 o
  -6   2  25       22.03        8.29     34.84 o
  -4   2  25       21.18       25.66     41.86 o
   0   2  25      369.96      378.11     67.52 o
   2   2  25      163.18      185.00     51.31 o
  -7   3  25       65.95       75.94     28.57 o
  -5   3  25      343.69      337.60     81.02 o
  -3   3  25        4.15      -13.50     25.66 o
  -1   3  25      304.37      244.42     56.72 o
   1   3  25      231.38      213.36     56.72 o
   3   3  25      110.08      105.33     52.66 o
  -8   4  25      102.00       67.52     43.21 o
  -6   4  25      155.51      172.97     84.40 o
  -4   4  25      275.65      263.10     46.53 o
  -2   4  25      218.92       94.53     41.86 o
   0   4  25       28.88       21.61     36.46 o
   2   4  25       64.05       71.57     45.91 o
  -7   5  25       25.09       10.35     33.82 o
  -5   5  25       35.76       22.36     23.77 o
  -3   5  25      246.76      276.83     64.82 o
  -1   5  25        8.67       -8.10     35.11 o
   1   5  25      291.18      325.44     71.57 o
   3   5  25      424.91      428.07     83.72 o
   5   5  25       33.17       24.31     43.21 o
  -6   6  25       43.00       20.40     68.87 o
  -4   6  25       47.81       70.22     39.16 o
  -2   6  25      154.89      183.65     56.72 o
   0   6  25      128.82      167.45     55.37 o
   2   6  25       19.83        9.45     40.51 o
   4   6  25      201.69      145.84     55.37 o
  -5   7  25       42.78      -13.50     35.11 o
  -3   7  25       99.93      174.20     59.42 o
  -1   7  25      103.53      128.29     44.56 o
   1   7  25      362.80      332.19     76.97 o
   3   7  25       36.53      -14.85     44.56 o
  -2   8  25      645.41      791.33    114.78 o
   0   8  25       19.34       -9.45     43.21 o
  -7   1  26      168.44      166.88     40.56 o
  -5   1  26       87.47       22.96     47.26 o
  -3   1  26      367.60      309.24     68.87 o
   1   1  26       32.99       12.15     29.71 o
  -6   2  26       31.57       94.81     43.21 o
  -4   2  26        3.93      163.40     54.02 o
   0   2  26       18.91      -29.71     29.71 o
   2   2  26      112.28       74.27     35.11 o
  -7   3  26      119.77       65.98     24.62 o
  -5   3  26       61.10       68.87     56.72 o
  -1   3  26      546.00      430.77     70.22 o
   1   3  26      208.59      268.73     64.82 o
   3   3  26      178.32      226.86     63.47 o
  -6   4  26       50.87      150.73     47.20 o
  -4   4  26       33.16      126.94     62.12 o
  -2   4  26      311.16      340.30     66.17 o
   0   4  26       14.37       45.91     44.56 o
   2   4  26       31.36       54.02     40.51 o
   4   4  26      178.81      306.54     78.32 o
  -5   5  26       25.81       70.22     41.86 o
  -3   5  26      149.10      175.55     54.02 o
  -1   5  26       89.15       83.72     41.86 o
   1   5  26      170.97      102.63     49.96 o
   3   5  26      157.62      203.91     68.87 o
   5   5  26       71.54      143.14     56.72 o
  -4   6  26      234.83      175.58     41.53 o
  -2   6  26       46.92      -29.71     44.56 o
   0   6  26     1218.43     1358.49    139.09 o
   2   6  26      270.08      390.26     81.02 o
   4   6  26      106.39       64.82     41.86 o
  -5   7  26       50.07       20.26     33.76 o
  -3   7  26      184.68      239.02     67.52 o
  -1   7  26       14.90       39.16     37.81 o
   1   7  26      249.93      263.32     70.22 o
  -7   1  27      153.22      121.92     44.60 o
  -5   1  27       23.64        6.75     45.91 o
  -3   1  27      861.33      789.97    101.28 o
  -6   2  27       19.40       68.87     35.03 o
  -4   2  27       44.55      194.46     72.92 o
   0   2  27       26.40       36.46     39.16 o
   2   2  27      467.03      615.78     90.48 o
  -7   3  27       34.30       35.76     28.60 o
  -5   3  27       28.93      -12.15     47.26 o
  -1   3  27      924.92      830.49     99.93 o
   1   3  27       71.60      145.84     51.31 o
   3   3  27       30.25       27.01     40.51 o
  -6   4  27        5.15       54.84     26.53 o
  -4   4  27       25.95       99.93     51.31 o
  -2   4  27      192.96      108.03     43.21 o
   0   4  27      293.21      264.68     62.12 o
   2   4  27      176.94      120.18     56.72 o
   4   4  27      209.90      233.62     70.22 o
  -5   5  27        5.79      -41.86     41.86 o
  -3   5  27       86.09      160.70     56.72 o
  -1   5  27       47.54       16.20     36.46 o
   1   5  27       83.34       94.53     49.96 o
   3   5  27      124.61      137.74     59.42 o
  -4   6  27      232.42      178.25     56.72 o
  -2   6  27        6.47       56.72     47.26 o
   0   6  27      174.52      233.62     66.17 o
   2   6  27       14.54       47.26     41.86 o
  -3   7  27       56.62       -5.40     39.16 o
  -1   7  27      112.92       41.86     37.81 o
  -6   2  28       13.22      -13.83     30.44 o
  -4   2  28       11.21       85.07     67.52 o
   2   2  28      198.40      178.25     55.37 o
  -5   3  28      122.18      155.29     63.47 o
  -3   3  28       46.23      298.43     87.77 o
   1   3  28       82.09      118.83     47.26 o
   3   3  28       21.03      117.48     48.61 o
  -6   4  28       67.38      298.43     70.22 o
  -4   4  28        1.87       -5.40     33.76 o
   0   4  28        6.16       40.51     40.51 o
   2   4  28       28.04       36.46     40.51 o
   4   4  28      820.66      907.46    117.48 o
  -1   5  28      101.85       78.32     41.86 o
   1   5  28      137.31      133.69     45.91 o
   3   5  28      106.43      135.04     64.82 o
  -2   6  28        0.59      122.88     60.77 o
   0   6  28      105.54      113.43     54.02 o
  -6   2  29        1.57      -14.85     44.56 o
  -4   2  29      252.95      157.99     68.87 o
   2   2  29      581.96      703.55     95.88 o
  -5   3  29      153.35       95.88     52.66 o
  -3   3  29       17.14      216.06     85.07 o
   1   3  29      164.87      183.65     56.72 o
   3   3  29       14.30       82.37     40.51 o
  -4   4  29      109.34      212.01     67.52 o
   0   4  29      126.20       13.50     33.76 o
   2   4  29      242.23      317.34     76.97 o
  -1   5  29        2.32      -51.31     51.31 o
   1   5  29       40.59      -47.26     47.26 o
  -3   3  30        7.68       21.61     33.76 o
   3   3  30       73.05      133.69     55.37 o
  -1   5  30       55.86      118.83     52.66 o
 
